# Supplementary material for: catena-Poly[[tribenzyl­tin(IV)]-μ-(E)-3-phenyl­prop-2-enoato-κ2 O:O′]
Source: Acta Crystallogr Sect E Struct Rep Online. 2011 May 14;67(Pt 6):m744–5. doi: 10.1107/S1600536811017247 (PMC3120586; doi:10.1107/S1600536811017247)
Supplement: Supplementary file 2 [file e-67-0m744-Isup2.hkl]

# 
# h,k,l, Fc-squared, Fo-squared, sigma(Fo-squared) and status flag 
# 
data_I
_shelx_title '  P21 10334 Friedel pairs' 
_shelx_refln_list_code          4 
_shelx_F_calc_maximum      489.06 
_exptl_crystal_F_000      2192.00 
_reflns_d_resolution_high  0.7697 
 
loop_ 
 _symmetry_equiv_pos_as_xyz 
 'x, y, z' 
 '-x, y+1/2, -z' 
 
_cell_length_a    19.5847 
_cell_length_b    10.2404 
_cell_length_c    26.6224 
_cell_angle_alpha  90.000 
_cell_angle_beta  110.284 
_cell_angle_gamma  90.000 
 
_shelx_F_squared_multiplier     1.000 
 
loop_ 
 _refln_index_h 
 _refln_index_k 
 _refln_index_l 
 _refln_F_squared_calc 
 _refln_F_squared_meas 
 _refln_F_squared_sigma 
 _refln_observed_status 
   1 -13   0      290.08      155.87    379.33 o 
   2 -13   0      530.39     1748.09    490.30 o 
   3 -13   0      616.00      628.51    418.42 o 
   4 -13   0      558.30      624.73    429.52 o 
   5 -13   0     1727.19     2054.78    531.66 o 
   0 -12   0     1122.44      791.70    405.56 o 
   1 -12   0     1528.03     2064.91    333.08 o 
   2 -12   0     2746.90     2549.62    500.64 o 
   3 -12   0     3753.94     4147.89    591.69 o 
   4 -12   0     1173.12     1253.50    454.99 o 
   5 -12   0     2572.08     3296.92    567.98 o 
   6 -12   0      864.61      788.67    411.86 o 
   7 -12   0     2477.45     2974.34    569.24 o 
   8 -12   0      832.35     1211.38    440.87 o 
   9 -12   0     2688.51     3127.18    591.44 o 
  10 -12   0      489.10      835.33    411.86 o 
   1 -11   0      129.32      233.95    222.73 o 
   2 -11   0      252.21      262.55    325.61 o 
   3 -11   0      181.91     -118.54    308.71 o 
   4 -11   0      818.82     1103.68    404.55 o 
   5 -11   0      191.80      456.25    351.84 o 
   6 -11   0     2145.26     2263.86    482.48 o 
   7 -11   0      298.52      413.88    342.00 o 
   8 -11   0     2180.70     2728.18    510.98 o 
   9 -11   0      393.78      491.81    370.50 o 
  10 -11   0     2562.27     3285.32    546.04 o 
  11 -11   0      164.87      719.56    390.17 o 
  12 -11   0     1202.14     1421.98    456.50 o 
  13 -11   0      824.60      664.58    387.40 o 
   1 -10   0     7542.60     7717.46    604.05 o 
   2 -10   0      680.30     1095.86    366.72 o 
   3 -10   0    10933.60    11183.87    734.19 o 
   4 -10   0     2786.06     2864.88    478.20 o 
   5 -10   0    15669.12    16124.46    912.76 o 
   6 -10   0     1550.12     1709.75    438.35 o 
   7 -10   0     7006.64     7052.61    405.50 o 
   8 -10   0      760.72      997.54    216.70 o 
   9 -10   0     4266.36     4555.65    369.09 o 
  10 -10   0     1071.71      759.71    247.17 o 
  11 -10   0     2128.82     1953.27    278.77 o 
  12 -10   0     1357.66     1717.06    273.55 o 
  13 -10   0     2424.89     2593.31    313.19 o 
  14 -10   0      372.50      464.41    212.68 o 
  15 -10   0     4562.11     4836.68   1130.42 o 
   1  -9   0      122.79       13.62    135.94 o 
   2  -9   0      561.04      714.80    175.41 o 
   3  -9   0      486.07      570.57    175.16 o 
   4  -9   0     3678.55     4613.01    320.37 o 
   5  -9   0      121.39      300.41    149.41 o 
   6  -9   0     6685.79     7390.93    454.23 o 
   7  -9   0      846.43      607.43    182.21 o 
   8  -9   0     7073.55     7162.25    395.24 o 
   9  -9   0      310.81      227.04    167.17 o 
  10  -9   0     5742.12     5798.33    549.57 o 
  11  -9   0      422.19      487.48    183.71 o 
  12  -9   0     3187.92     3214.53    321.93 o 
  13  -9   0      580.02      674.62    207.92 o 
  14  -9   0     1508.69     1651.18    264.08 o 
  15  -9   0      925.45      954.35    394.46 o 
  16  -9   0      586.79      457.89    203.05 o 
  17  -9   0      224.89       86.32    267.60 o 
   0  -8   0     2112.95     2419.22    271.13 o 
   1  -8   0    15970.86    16365.16    479.06 o 
   2  -8   0     4847.86     5383.73    357.89 o 
   3  -8   0    15456.24    15894.12    809.98 o 
   4  -8   0     3544.94     3665.30    503.16 o 
   5  -8   0    13467.81    13621.40    699.76 o 
   6  -8   0     3873.53     4338.79    707.08 o 
   7  -8   0     6600.44     7153.05    374.60 o 
   8  -8   0     2151.68     2241.22    210.46 o 
   9  -8   0     4317.65     4299.67    254.45 o 
  10  -8   0     1849.83     1665.40    192.14 o 
  11  -8   0     2244.95     2307.91    267.22 o 
  12  -8   0      826.06      450.69    211.10 o 
  13  -8   0     3009.55     3002.26    307.28 o 
  14  -8   0     1441.35     1627.96    250.34 o 
  15  -8   0     5317.95     4890.16    498.37 o 
  16  -8   0      920.43      855.69    297.36 o 
  17  -8   0     3946.34     4646.32    610.10 o 
  18  -8   0      600.60     1225.27    258.42 o 
  19  -8   0     1419.78      861.23    499.38 o 
   1  -7   0      220.15      231.90     88.27 o 
   2  -7   0     3865.64     4504.27    304.42 o 
   3  -7   0     1222.41     1573.55    214.89 o 
   4  -7   0     7342.09     7817.86    338.37 o 
   5  -7   0      769.04      996.63    166.12 o 
   6  -7   0     9520.21     8973.22    296.45 o 
   7  -7   0     1452.00     1575.27    274.99 o 
   8  -7   0    11380.68    11485.75    351.97 o 
   9  -7   0     1318.69     1600.63    203.29 o 
  10  -7   0     8738.29     8539.71    306.63 o 
  11  -7   0     2170.44     2174.80    244.16 o 
  12  -7   0     6589.10     6588.88    889.30 o 
  13  -7   0     1534.84     1518.01    225.52 o 
  14  -7   0     4152.59     3864.52    337.49 o 
  15  -7   0      176.82      243.46    171.88 o 
  16  -7   0     1718.08     1322.45    242.07 o 
  17  -7   0      217.62      489.46    315.39 o 
  18  -7   0     1424.11     1248.74    252.12 o 
  19  -7   0      925.44      708.71    233.73 o 
  20  -7   0      862.11      659.34    237.82 o 
   0  -6   0    14430.00    14633.13    572.02 o 
   1  -6   0     9362.50     9471.81    393.20 o 
   2  -6   0     9318.41     9708.93    443.14 o 
   3  -6   0    11055.71    11897.63    516.53 o 
   4  -6   0     9746.37    10091.93    291.66 o 
   5  -6   0     7456.26     7479.68    249.31 o 
   6  -6   0    11887.14    12337.42    338.70 o 
   7  -6   0     4732.10     4535.41    203.32 o 
   8  -6   0    13993.29    13772.06    374.30 o 
   9  -6   0     2024.33     2308.40    173.59 o 
  10  -6   0      807.64      925.08    127.18 o 
  11  -6   0     4215.59     4319.80    223.63 o 
  12  -6   0     6780.44     6433.29    265.36 o 
  13  -6   0     4864.07     5330.31    504.93 o 
  14  -6   0    12046.63    11456.72    552.35 o 
  15  -6   0     6003.42     6515.28    749.32 o 
  16  -6   0     4491.01     5079.01    701.78 o 
  17  -6   0     4604.19     4608.52    384.37 o 
  18  -6   0     6142.21     5906.23    432.22 o 
  19  -6   0     4551.85     4696.69    482.86 o 
  20  -6   0     2390.55     2540.07    321.48 o 
  21  -6   0     2099.25     1817.67    291.82 o 
   1  -5   0     2815.10     3160.51    150.06 o 
   2  -5   0     4158.27     4677.25    197.81 o 
   3  -5   0     1589.99     1619.84    137.62 o 
   4  -5   0     2788.45     3051.70    155.64 o 
   5  -5   0     2833.60     3295.26    173.62 o 
   6  -5   0     3235.31     3217.88    173.70 o 
   7  -5   0     3839.93     3719.32    180.12 o 
   8  -5   0     3318.63     3189.76    172.04 o 
   9  -5   0     3776.30     3759.69    190.04 o 
  10  -5   0     3532.50     3649.54    153.71 o 
  11  -5   0     3015.32     3014.27    233.19 o 
  12  -5   0     4109.11     4223.18    177.24 o 
  13  -5   0     6139.08     5514.30    539.99 o 
  14  -5   0      419.00      768.21    179.59 o 
  15  -5   0     2231.58     2282.29    264.26 o 
  16  -5   0      671.81      695.24    187.27 o 
  17  -5   0     1235.39     1321.11    227.10 o 
  18  -5   0       40.28      -56.87    226.23 o 
  19  -5   0      391.61     1054.00    324.85 o 
  20  -5   0     1053.88      858.13    224.10 o 
  21  -5   0      526.39      438.19    204.35 o 
  22  -5   0     1903.62     2069.13    299.58 o 
   0  -4   0    10627.93    10394.19    401.77 o 
   1  -4   0    16554.92    16687.07    482.28 o 
   2  -4   0    26912.86    27547.64    639.03 o 
   3  -4   0    39208.80    42595.29    932.52 o 
   4  -4   0    35000.14    36421.57    681.12 o 
   5  -4   0    11780.35    11415.35    285.63 o 
   6  -4   0    20049.88    20086.41    432.19 o 
   7  -4   0     2225.65     2425.86    283.28 o 
   8  -4   0    22581.74    23005.67    492.78 o 
   9  -4   0     8279.74     8645.51    217.49 o 
  10  -4   0     5875.79     6079.65    185.36 o 
  11  -4   0     1026.67     1056.67    100.32 o 
  12  -4   0     8856.66     8512.36    233.23 o 
  13  -4   0      799.72      784.28    112.56 o 
  14  -4   0     3511.14     4053.90    236.57 o 
  15  -4   0      260.24      416.23    156.72 o 
  16  -4   0     1328.44     1647.85    335.82 o 
  17  -4   0     1793.88     1649.76    336.07 o 
  18  -4   0     2012.01     1966.08    485.13 o 
  19  -4   0     2842.81     2923.22    309.78 o 
  20  -4   0      432.92     1005.91    223.57 o 
  21  -4   0      656.27      823.05    218.73 o 
  22  -4   0      260.93       51.58    178.29 o 
   1  -3   0     8076.13     8439.46    302.98 o 
   2  -3   0     5472.55     5650.04    234.18 o 
   3  -3   0     2293.73     2536.10    135.62 o 
   4  -3   0    10684.81    10839.39    255.04 o 
   5  -3   0     7341.07     7632.00    207.54 o 
   6  -3   0    14594.83    15159.08    342.02 o 
   7  -3   0    17943.56    18465.11    339.05 o 
   8  -3   0     8487.03     8784.78    206.20 o 
   9  -3   0    16685.83    16596.87    326.64 o 
  10  -3   0    11519.10    11530.46    258.80 o 
  11  -3   0     9462.91     9506.60    288.97 o 
  12  -3   0     9341.44     9081.47    235.58 o 
  13  -3   0     4833.54     4883.99    186.44 o 
  14  -3   0     4749.50     4458.95    223.05 o 
  15  -3   0     1089.33     1359.41    160.71 o 
  16  -3   0     1427.78     1420.85    209.96 o 
  17  -3   0      267.39      254.34    148.93 o 
  18  -3   0     1105.90      719.90    181.94 o 
  19  -3   0      340.92      463.83    167.01 o 
  20  -3   0      202.07      456.12    185.22 o 
  21  -3   0     1362.39     1739.17    310.85 o 
  22  -3   0      498.18      401.30    189.40 o 
  23  -3   0     2019.74     2431.60    304.51 o 
   0  -2   0     4671.78     4643.49    189.16 o 
   1  -2   0      340.68      916.29     90.04 o 
   2  -2   0    24267.40    26049.04    617.54 o 
   3  -2   0    32736.69    35188.74    741.82 o 
   4  -2   0    15404.20    16166.11    324.77 o 
   5  -2   0    12261.63    13475.94    246.61 o 
   6  -2   0    18629.99    20069.70    346.02 o 
   7  -2   0      821.33      767.26     66.14 o 
   8  -2   0      495.39      510.26    109.44 o 
   9  -2   0     3605.60     3828.48    138.63 o 
  10  -2   0    31150.57    31410.39    535.52 o 
  11  -2   0     4115.60     4172.09    153.52 o 
  12  -2   0    22265.03    22262.51    509.15 o 
  13  -2   0     3247.12     3111.75    197.89 o 
  14  -2   0    16446.57    15912.93    427.34 o 
  15  -2   0     1621.18     1838.53    291.81 o 
  16  -2   0    13860.11    14040.18    417.50 o 
  17  -2   0      890.45     1034.01    203.03 o 
  18  -2   0    11684.49    11722.85    782.11 o 
  19  -2   0     1033.86      780.54    187.97 o 
  20  -2   0    10057.00    11090.71    495.62 o 
  21  -2   0     2424.06     2570.69    295.67 o 
  22  -2   0     5091.34     5042.83    401.11 o 
  23  -2   0      368.81      553.35    280.71 o 
   1  -1   0      888.98      768.67     77.30 o 
   2  -1   0     4519.41     4746.02    156.62 o 
   3  -1   0     7365.34     7894.57    144.89 o 
   4  -1   0     4856.28     4999.39    140.18 o 
   5  -1   0    49678.41    52398.23    915.12 o 
   6  -1   0     2541.41     2869.13    123.53 o 
   7  -1   0    41657.14    42270.27    773.21 o 
   8  -1   0     1653.09     1806.33    119.86 o 
   9  -1   0    27052.80    26996.25    548.96 o 
  10  -1   0      496.55      480.66     92.25 o 
  11  -1   0    17816.91    16629.71    401.38 o 
  12  -1   0      721.73      873.10    135.70 o 
  13  -1   0     7359.72     7206.55    260.44 o 
  14  -1   0     1540.64     1607.40    163.48 o 
  15  -1   0     4533.89     4400.31    250.23 o 
  16  -1   0     4927.00     5146.54    278.76 o 
  17  -1   0      335.68      506.41    132.90 o 
  18  -1   0     1487.08     1394.24    175.15 o 
  19  -1   0       58.41      114.81    220.31 o 
  20  -1   0     1915.59     1969.99    245.90 o 
  21  -1   0      326.31      395.32    164.01 o 
  22  -1   0     2083.75     2439.15    432.80 o 
  23  -1   0      499.08      245.15    259.27 o 
   1   0   0        1.79       -9.39      6.26 o 
   2   0   0   141832.16   140630.03  10309.06 o 
   3   0   0       78.05       60.46     46.79 o 
   4   0   0   109372.73   115237.84   2363.02 o 
   5   0   0      263.31      159.69    102.27 o 
   6   0   0    15526.06    15248.35    394.40 o 
   7   0   0      710.40      716.38    104.50 o 
   8   0   0    11080.59    10241.43    317.99 o 
   9   0   0       47.48       99.69     67.75 o 
  10   0   0    11289.63    11297.96    300.16 o 
  11   0   0      590.65      657.31    100.99 o 
  12   0   0    15241.37    16162.13    405.67 o 
  13   0   0       51.80       53.36     83.54 o 
  14   0   0      120.68      235.22     99.31 o 
  15   0   0       34.66      118.08    100.99 o 
  16   0   0     4651.71     4881.18    280.62 o 
  17   0   0        9.98      171.85    111.88 o 
  18   0   0     4816.62     4630.88    328.68 o 
  19   0   0      613.33      734.26    145.12 o 
  20   0   0        1.39       66.31    158.75 o 
  21   0   0      587.93      606.32    264.57 o 
  22   0   0      120.46       24.72    217.66 o 
  23   0   0      111.64      286.51    241.62 o 
   1   1   0      855.58      728.54     48.06 o 
   2   1   0     4525.19     4487.68    102.55 o 
   3   1   0     7567.45     7726.96    190.46 o 
   4   1   0     4876.08     4550.30    397.37 o 
   5   1   0    49831.32    49974.57    880.58 o 
   6   1   0     2589.91     2789.73    149.06 o 
   7   1   0    42061.01    41235.58    930.57 o 
   8   1   0     1694.26     2067.70    234.18 o 
   9   1   0    26894.97    25808.92    646.67 o 
  10   1   0      449.36      578.34    115.94 o 
  11   1   0    17743.17    17226.97    500.76 o 
  12   1   0      631.12      812.84    157.63 o 
  13   1   0     7368.75     7519.67    265.33 o 
  14   1   0     1548.29     1786.10    227.25 o 
  15   1   0     4521.10     4644.30    253.83 o 
  16   1   0     4859.95     4926.94    253.42 o 
  17   1   0      384.41      351.45    119.79 o 
  18   1   0     1415.12     1504.96    174.92 o 
  19   1   0       58.13     -161.92    153.85 o 
  20   1   0     1984.94     1793.48    355.87 o 
  21   1   0      314.55      336.20    237.33 o 
  22   1   0     2161.01     1765.74    378.07 o 
  23   1   0      521.79      804.81    317.54 o 
   0   2   0     4938.06     5129.35    207.44 o 
   1   2   0      404.46      939.17    173.90 o 
   2   2   0    23390.07    24809.49    572.96 o 
   3   2   0    33160.60    35513.13    799.20 o 
   4   2   0    16325.53    16975.48    333.48 o 
   5   2   0    12507.03    12391.88    811.83 o 
   6   2   0    18273.82    18861.73    680.47 o 
   7   2   0      816.31      901.69     78.57 o 
   8   2   0      901.50      985.60    120.13 o 
   9   2   0     3719.15     3797.81    196.22 o 
  10   2   0    31752.10    30642.82   1040.88 o 
  11   2   0     3998.25     4149.96    632.55 o 
  12   2   0    22484.35    20076.74    568.69 o 
  13   2   0     3125.45     3247.71    239.15 o 
  14   2   0    16140.32    15776.00    504.55 o 
  15   2   0     1534.12     1534.28    189.22 o 
  16   2   0    13461.66    12885.43    451.88 o 
  17   2   0      940.02     1170.18    169.38 o 
  18   2   0    11871.90    14234.38    793.46 o 
  19   2   0     1070.34     1445.68    317.03 o 
  20   2   0    10163.68    11085.50    734.19 o 
  21   2   0     2506.45     2977.12    447.68 o 
  22   2   0     4860.55     5802.91    634.82 o 
  23   2   0      345.45      436.83    280.71 o 
   1   3   0     8184.64     8722.16    219.15 o 
   2   3   0     5522.88     5560.45    198.00 o 
   3   3   0     1980.52     2309.81    131.18 o 
   4   3   0    10969.25    11200.14    324.80 o 
   5   3   0     7234.59     6903.24    235.04 o 
   6   3   0    14820.76    15200.58    423.09 o 
   7   3   0    17856.79    18507.47    797.09 o 
   8   3   0     8086.08     8292.19    219.15 o 
   9   3   0    16778.37    16315.69    420.83 o 
  10   3   0    11537.28    10211.34    390.93 o 
  11   3   0     9787.82     9393.75    295.40 o 
  12   3   0     9103.47     9066.04    414.39 o 
  13   3   0     5089.12     4197.07    279.20 o 
  14   3   0     4794.13     4232.13    290.55 o 
  15   3   0     1027.97     1040.38    189.66 o 
  18   3   0     1066.62      994.47    288.03 o 
  19   3   0      350.24      364.95    239.85 o 
  20   3   0      203.67      210.85    221.44 o 
  21   3   0     1238.62     1361.44    333.68 o 
  22   3   0      471.55      401.52    274.66 o 
  23   3   0     2001.08     2551.64    467.85 o 
   0   4   0    10323.84    10001.60    313.59 o 
   1   4   0    16077.01    16185.43    368.03 o 
   2   4   0    26357.83    26925.49    553.04 o 
   3   4   0    39657.00    41000.24    961.79 o 
   4   4   0    35013.77    36088.23    863.65 o 
   5   4   0    11324.72    11974.82    362.69 o 
   6   4   0    20414.35    19772.52    532.04 o 
   7   4   0     2330.77     2262.93    169.61 o 
   8   4   0    22337.37    21559.21    583.56 o 
   9   4   0     8263.20     8758.72    315.15 o 
  10   4   0     6022.14     6420.33    340.99 o 
  11   4   0     1032.91     1074.42    118.50 o 
  12   4   0     8576.08     9017.83    299.38 o 
  13   4   0      791.36      829.70    307.07 o 
  19   4   0     2794.92     3341.82    453.23 o 
  20   4   0      402.38      220.43    235.31 o 
  21   4   0      597.81      209.59    241.62 o 
  22   4   0      291.05      147.54    252.97 o 
   1   5   0     2869.38     3206.96    127.14 o 
   2   5   0     3858.65     4730.20    181.54 o 
   3   5   0     1379.81     1283.51    111.54 o 
   4   5   0     2569.45     2693.38    156.09 o 
   5   5   0     3028.81     3344.26    193.41 o 
   6   5   0     3061.60     2870.58    188.40 o 
   7   5   0     3224.95     3049.44    187.16 o 
   8   5   0     3477.53     3290.41    199.37 o 
   9   5   0     3932.56     3732.73    219.48 o 
  10   5   0     3511.55     3421.66    213.34 o 
  11   5   0     2868.36     3047.74    278.70 o 
  12   5   0     3998.14     4012.45    299.38 o 
  20   5   0      936.16      904.69    318.80 o 
  21   5   0      563.75      304.67    244.90 o 
  22   5   0     1936.76     2406.87    444.90 o 
   0   6   0    14686.17    14823.70    759.16 o 
   1   6   0     9346.01     9615.79    248.19 o 
   2   6   0     9451.58     9603.54    361.57 o 
   3   6   0    10646.82    11042.95    322.12 o 
   4   6   0     9544.57     9416.68    293.01 o 
   5   6   0     7557.08     6980.45    248.10 o 
   6   6   0    11657.22    11997.51    345.40 o 
   7   6   0     4811.81     5011.02    222.64 o 
   8   6   0    14032.65    14218.60    463.38 o 
   9   6   0     1993.46     1830.04    238.72 o 
  10   6   0     1030.89     1131.13    157.68 o 
  11   6   0     4237.92     3903.72    266.86 o 
  21   6   0     2139.65     2736.76    468.86 o 
   1   7   0      217.22      245.16     80.12 o 
   2   7   0     4023.63     4585.31    182.20 o 
   3   7   0     1156.72     1214.18    149.16 o 
   4   7   0     7563.03     7715.26    276.46 o 
   5   7   0      870.52      848.46    121.29 o 
   6   7   0     9300.91     9438.66    591.52 o 
   7   7   0     1278.33     1517.88    153.01 o 
   8   7   0    11530.86    10853.45    361.32 o 
   9   7   0     1162.87     1002.19    137.72 o 
  10   7   0     8760.80     8846.86    318.24 o 
  11   7   0     2141.37     2058.72    184.38 o 
  18   7   0     1442.91     1429.54    383.87 o 
  19   7   0      911.20     1266.36    383.62 o 
  20   7   0      845.84      899.14    365.20 o 
   0   8   0     2250.90     2401.11    217.32 o 
   1   8   0    16064.94    16414.60    383.34 o 
   2   8   0     4759.99     4934.42    206.10 o 
   3   8   0    15703.87    15878.51    378.23 o 
   4   8   0     3590.37     3935.79    235.77 o 
   5   8   0    13998.52    14181.80    420.36 o 
   6   8   0     3906.56     3906.81    240.78 o 
   7   8   0     6411.91     6454.95    282.23 o 
   8   8   0     1956.59     1857.13    179.59 o 
   9   8   0     4296.03     4608.88    268.98 o 
  10   8   0     1794.20     1778.19    182.53 o 
  11   8   0     2354.69     2544.08    281.49 o 
  12   8   0      922.01      578.34    502.16 o 
  13   8   0     2945.44     2878.50    453.73 o 
  14   8   0     1357.64     1152.86    328.13 o 
  15   8   0     5434.51     5324.46    637.34 o 
  16   8   0      833.68      677.44    319.30 o 
  17   8   0     3971.60     4360.76    596.74 o 
  18   8   0      686.29      696.36    341.50 o 
  19   8   0     1573.93     2103.20    486.01 o 
   1   9   0      122.74      125.51     82.68 o 
   2   9   0      582.21      497.85     99.35 o 
   3   9   0      519.75      587.37    101.37 o 
   4   9   0     3549.33     3901.99    222.47 o 
   5   9   0      154.31      159.08     84.45 o 
   6   9   0     6677.08     6190.46    362.41 o 
   7   9   0      749.58      548.71    144.54 o 
   8   9   0     7241.30     7062.88    313.39 o 
   9   9   0      288.00       40.80    108.33 o 
  10   9   0     6124.43     6565.00    484.88 o 
  11   9   0      466.43      207.34    172.77 o 
  12   9   0     3042.48     3040.56    328.45 o 
  13   9   0      544.52      958.91    329.39 o 
  14   9   0     1442.26     1267.37    378.82 o 
  15   9   0      874.75     1319.07    388.41 o 
  16   9   0      642.82      766.47    340.74 o 
  17   9   0      156.24      272.64    306.69 o 
   0  10   0     1626.10     1853.01    347.30 o 
   1  10   0     7734.17     7859.91    420.63 o 
   2  10   0      732.08      519.65    371.76 o 
   3  10   0    10853.06    10244.41    486.67 o 
   4  10   0     2680.10     2731.01    297.27 o 
   5  10   0    16254.57    14918.82   1520.09 o 
   6  10   0     1433.44     1720.50    193.42 o 
   7  10   0     7100.66     7300.62    334.10 o 
   8  10   0      754.65      870.86    159.55 o 
   9  10   0     4233.02     4274.40    370.98 o 
  10  10   0     1132.69     1366.67    465.96 o 
  11  10   0     2004.66     2171.85    294.26 o 
  12  10   0     1417.90     1427.20    259.49 o 
  13  10   0     2358.80     3151.65    543.77 o 
  14  10   0      431.84      712.75    339.23 o 
  15  10   0     4757.68     6847.57    792.96 o 
   1  11   0      125.55      192.85    158.61 o 
   2  11   0      316.76      475.52    190.55 o 
   3  11   0      167.40      175.10    191.43 o 
   4  11   0      873.17      825.55    257.89 o 
   5  11   0      224.07      248.86    160.39 o 
   6  11   0     2226.99     2209.30    285.12 o 
   7  11   0      285.50      209.84    161.38 o 
   8  11   0     2275.46     2781.91    503.16 o 
   9  11   0      376.32      195.72    242.63 o 
  10  11   0     2637.23     2844.71    528.64 o 
  11  11   0      189.11      236.58    288.78 o 
  12  11   0     1173.86      958.16    385.63 o 
  13  11   0      824.52     1275.94    441.62 o 
   0  12   0      913.85      870.39    329.14 o 
   1  12   0     1348.59     1839.10    284.47 o 
   2  12   0     2634.79     2676.32    334.52 o 
   3  12   0     3980.42     4283.79    406.10 o 
   4  12   0     1178.82     1002.68    241.23 o 
   5  12   0     2367.77     2384.30    319.05 o 
   6  12   0      862.12      794.98    227.27 o 
   7  12   0     2464.10     3234.63    566.72 o 
   8  12   0      917.56      240.61    282.48 o 
   9  12   0     2708.76     2698.42    515.27 o 
  10  12   0      490.89      425.23    326.11 o 
   1  13   0      300.21       23.24    175.93 o 
   2  13   0      530.61      397.50    216.77 o 
   3  13   0      600.03      320.56    211.18 o 
   4  13   0      551.16      717.67    238.89 o 
   5  13   0     1793.95     1503.16    290.24 o 
  -5 -13   1       91.81      746.30    416.15 o 
  -4 -13   1      253.78      499.89    385.38 o 
  -3 -13   1      366.37      763.70    409.09 o 
  -2 -13   1      310.10      227.50    385.13 o 
   0 -13   1       31.43      114.50    365.20 o 
   1 -13   1      195.39      138.97    402.53 o 
   2 -13   1      664.54      727.13    438.85 o 
   3 -13   1     1274.61     2177.35    541.00 o 
   4 -13   1     1033.11     1042.65    465.58 o 
 -10 -12   1      655.01      365.71    377.31 o 
  -9 -12   1     3584.60     5833.68    718.55 o 
  -8 -12   1      535.68      302.66    359.40 o 
  -7 -12   1     3597.84     4026.83    605.06 o 
  -6 -12   1      115.66       28.25    344.02 o 
  -5 -12   1    11364.99    11800.78    848.19 o 
  -4 -12   1     1274.54     1131.43    436.33 o 
  -3 -12   1    11733.68    12880.75    858.03 o 
  -2 -12   1      613.21      533.84    261.62 o 
  -1 -12   1     8423.75     8618.18    547.64 o 
   0 -12   1       71.19     -103.52    232.64 o 
   1 -12   1    10070.45    10679.69    782.36 o 
   2 -12   1      462.26      555.12    393.70 o 
   3 -12   1     8792.37    10144.50    888.04 o 
   4 -12   1      201.87      383.36    375.80 o 
   5 -12   1     6400.57     7638.51    811.87 o 
   6 -12   1      145.84      118.54    375.29 o 
   7 -12   1     5369.85     5259.64    688.54 o 
   8 -12   1      449.96      281.72    370.25 o 
   9 -12   1     1760.04     1781.13    506.70 o 
  10 -12   1      844.45     1008.60    449.95 o 
 -13 -11   1     2578.25     3189.48    562.94 o 
 -12 -11   1     1639.22     1732.95    458.02 o 
 -11 -11   1     3386.12     3083.80    559.66 o 
 -10 -11   1     3641.26     3206.63    547.81 o 
  -9 -11   1     1652.38     1148.83    420.69 o 
  -8 -11   1     2836.90     3007.13    524.85 o 
  -7 -11   1     1361.99     1642.91    436.58 o 
  -6 -11   1     2264.84     1928.42    451.97 o 
  -5 -11   1      445.89     1141.01    403.79 o 
  -4 -11   1     1687.61     2362.98    463.06 o 
  -3 -11   1      377.50      101.14    326.62 o 
  -2 -11   1     1700.62     1278.97    376.81 o 
  -1 -11   1      718.92      569.24    344.02 o 
   0 -11   1       38.52     -184.62    286.26 o 
   1 -11   1       79.16      477.63    230.87 o 
   2 -11   1      748.15      964.05    251.21 o 
   3 -11   1      616.19      334.69    340.74 o 
   4 -11   1     2034.52     2810.41    510.23 o 
   5 -11   1      616.80      346.54    368.73 o 
   6 -11   1     3388.06     3957.72    574.29 o 
   7 -11   1      635.41      726.62    397.99 o 
   8 -11   1     3628.71     3571.08    584.38 o 
   9 -11   1     1101.73     1414.41    445.66 o 
  10 -11   1     3740.54     4011.44    596.74 o 
  11 -11   1      370.94      161.92    354.36 o 
  12 -11   1      897.86      858.03    415.39 o 
  13 -11   1      633.45      122.58    361.42 o 
 -15 -10   1     7659.37     7539.39    778.08 o 
 -14 -10   1      422.33      216.65    314.51 o 
 -13 -10   1     5349.05     6283.63    704.18 o 
 -12 -10   1      479.99      337.96    336.70 o 
 -11 -10   1     3770.36     3897.44    564.96 o 
 -10 -10   1      327.80      534.94    346.04 o 
  -9 -10   1     3880.55     4512.08    595.22 o 
  -8 -10   1     2864.72     2358.95    459.03 o 
  -7 -10   1     4594.60     4708.81    585.39 o 
  -6 -10   1     3324.35     3535.77    523.09 o 
  -5 -10   1    10852.62    11271.64    755.12 o 
  -4 -10   1     3732.86     3324.92    506.19 o 
  -3 -10   1     7410.50     7901.82    681.98 o 
  -2 -10   1     1952.34     1450.98    379.33 o 
  -1 -10   1     4183.23     4828.61    538.73 o 
   0 -10   1     3545.04     4645.00    519.56 o 
   2 -10   1     1168.98     1781.13    398.50 o 
   3 -10   1     6776.71     7326.54    393.90 o 
   4 -10   1     2617.73     2933.54    297.03 o 
   5 -10   1     8597.39     8716.93    428.95 o 
   6 -10   1     2486.21     2587.17    286.05 o 
   7 -10   1     3034.11     3429.62    528.64 o 
   8 -10   1     1394.17     1650.05    256.12 o 
   9 -10   1     4580.95     4948.26    390.86 o 
  10 -10   1      855.09     1133.21    236.41 o 
  11 -10   1     3833.17     4057.07    370.44 o 
  12 -10   1     1260.45     1373.43    260.88 o 
  13 -10   1     6742.34     6426.64    490.43 o 
  14 -10   1      718.48      772.53    235.35 o 
  15 -10   1     6011.75     6406.33    486.22 o 
 -17  -9   1       45.89       97.84    179.11 o 
 -16  -9   1      800.01      805.70    217.80 o 
 -15  -9   1      487.22      406.93    189.79 o 
 -14  -9   1     1206.82     1425.59    250.27 o 
 -13  -9   1       65.25       18.92    151.62 o 
 -12  -9   1     3348.18     4032.35    823.60 o 
 -11  -9   1      613.10      433.71    321.70 o 
 -10  -9   1     6014.91     5843.72    366.74 o 
  -9  -9   1      899.96      727.40    189.84 o 
  -8  -9   1     8472.42     8874.03    434.87 o 
  -7  -9   1     1035.00     1208.94    345.03 o 
  -6  -9   1     5812.74     6402.82    989.18 o 
  -5  -9   1      375.45      219.11    140.75 o 
  -4  -9   1     2153.08     2538.54    415.65 o 
  -3  -9   1     1194.27     1074.97    183.75 o 
  -2  -9   1      673.52      813.38    160.21 o 
  -1  -9   1      361.30      666.29    175.92 o 
   0  -9   1     1011.02      847.72    156.62 o 
   1  -9   1      590.84      638.60    193.19 o 
   2  -9   1     1283.42     1600.79    262.05 o 
   3  -9   1       79.59     -103.48    123.58 o 
   4  -9   1     1995.07     2108.87    243.12 o 
   5  -9   1       33.08       50.64    138.47 o 
   6  -9   1    11199.94    11598.34    475.76 o 
   7  -9   1      601.85      618.96    182.35 o 
   8  -9   1     5340.42     5347.56    381.85 o 
   9  -9   1      232.48      289.81    114.30 o 
  10  -9   1     6801.20     6345.49    390.41 o 
  11  -9   1      227.18      164.47    169.68 o 
  12  -9   1     2176.70     2208.74    281.16 o 
  13  -9   1      178.56      242.46    211.73 o 
  14  -9   1     1253.66     1377.35    377.44 o 
  15  -9   1       78.43      275.64    210.72 o 
  16  -9   1       99.14      104.82    240.61 o 
  17  -9   1       21.53       22.94    276.30 o 
 -19  -8   1     2387.13     2659.11    341.12 o 
 -18  -8   1      655.94      706.08    221.29 o 
 -17  -8   1     3203.62     3322.33    343.49 o 
 -16  -8   1      233.82      319.49    168.75 o 
 -15  -8   1     4638.15     4644.90    677.32 o 
 -14  -8   1      916.78      806.61    302.02 o 
 -13  -8   1     1470.12     1644.62    376.18 o 
 -12  -8   1      721.65      727.23    188.81 o 
 -11  -8   1     4924.91     4611.00    351.11 o 
 -10  -8   1     1279.82     1357.76    294.58 o 
  -9  -8   1     1730.06     1752.26    380.97 o 
  -8  -8   1     2008.11     1839.02    226.52 o 
  -7  -8   1     6545.66     6567.99    714.52 o 
  -6  -8   1     3972.81     4010.57    298.10 o 
  -5  -8   1    15326.47    15778.49    528.50 o 
  -4  -8   1     1382.60     1400.24    190.13 o 
  -3  -8   1    12937.85    12557.46    443.90 o 
  -2  -8   1     2855.36     3265.34    248.46 o 
  -1  -8   1    13549.41    15056.22    528.26 o 
   0  -8   1     2030.07     2231.04    277.69 o 
   1  -8   1     8956.03     8494.27    465.08 o 
   2  -8   1     4856.28     4557.74    380.34 o 
   3  -8   1    15678.34    16265.45    708.47 o 
   4  -8   1     4468.95     5026.55    406.44 o 
   5  -8   1     6737.27     6987.45    362.02 o 
   6  -8   1     2976.11     3304.10    222.05 o 
   7  -8   1     6438.15     6328.29    272.80 o 
   8  -8   1     2221.29     2247.66    299.15 o 
   9  -8   1     7687.36     7330.13    301.05 o 
  10  -8   1     1410.82     1761.12    177.89 o 
  11  -8   1     3892.97     4298.21    349.36 o 
  12  -8   1     2327.28     2082.65    269.91 o 
  13  -8   1     1492.56     1857.02    263.38 o 
  14  -8   1     1989.47     1357.20    241.42 o 
  15  -8   1     8549.87     7912.64    465.52 o 
  16  -8   1     1117.48     1337.26    255.79 o 
  17  -8   1     5135.51     4822.98    665.34 o 
  18  -8   1      672.15      601.83    228.57 o 
 -20  -7   1     1423.58     1863.09    451.71 o 
 -19  -7   1     1899.93     2202.05    385.63 o 
 -18  -7   1     1251.47     1419.32    467.10 o 
 -17  -7   1     2076.19     1902.62    272.01 o 
 -16  -7   1     1563.46     1496.21    249.48 o 
 -15  -7   1     3071.96     2934.15    484.12 o 
 -14  -7   1     4205.04     4400.18    545.54 o 
 -13  -7   1     5088.56     5011.29    365.11 o 
 -12  -7   1     4877.33     4578.33    533.18 o 
 -11  -7   1     1801.07     1932.07    237.94 o 
 -10  -7   1     7466.88     7388.98    446.25 o 
  -9  -7   1     3826.08     4101.85    234.53 o 
  -8  -7   1     9192.85     9341.54    453.84 o 
  -7  -7   1     2033.88     2136.57    165.35 o 
  -6  -7   1     7110.35     7513.95    337.99 o 
  -5  -7   1     2915.44     3023.82    289.54 o 
  -4  -7   1     5892.98     5763.52    771.39 o 
  -3  -7   1      955.48      964.33    152.56 o 
  -2  -7   1     1861.96     1886.55    219.68 o 
  -1  -7   1      261.29      361.88     90.78 o 
   0  -7   1      966.69     1079.02    126.77 o 
   1  -7   1     1815.12     1928.92    238.85 o 
   2  -7   1     6628.50     8006.24    425.23 o 
   3  -7   1       41.27       58.01    121.31 o 
   4  -7   1     6055.19     6187.44    241.05 o 
   5  -7   1      551.07      774.48    138.73 o 
   6  -7   1     9887.19    10173.73    323.88 o 
   7  -7   1       67.26      -40.98     79.32 o 
   8  -7   1     5050.01     5135.33    306.62 o 
   9  -7   1      565.27      701.58    174.22 o 
  10  -7   1    11447.67    11488.37    365.91 o 
  11  -7   1      705.77      611.19    126.26 o 
  12  -7   1     3865.57     3746.91    322.79 o 
  13  -7   1     3494.19     3562.03    318.47 o 
  14  -7   1     2390.89     1853.01    420.94 o 
  15  -7   1     1647.65     1911.06    267.72 o 
  16  -7   1      845.38      815.90    215.13 o 
  17  -7   1     2247.92     2262.16    292.15 o 
  18  -7   1      677.48      849.79    224.83 o 
  19  -7   1     1693.02     1934.04    498.88 o 
  20  -7   1     1047.38     1243.45    270.08 o 
 -21  -6   1     1279.86     1823.17    286.16 o 
 -20  -6   1     1194.86     1148.59    253.06 o 
 -19  -6   1     4023.33     3793.22    367.11 o 
 -18  -6   1     2263.64     2226.82    287.49 o 
 -17  -6   1     2668.63     2879.19    310.77 o 
 -16  -6   1     2048.83     2545.22    289.61 o 
 -15  -6   1     2127.43     2359.21    271.97 o 
 -14  -6   1     3469.33     3264.74    302.47 o 
 -13  -6   1     2581.65     2880.51    279.59 o 
 -12  -6   1     3905.71     3447.46    291.34 o 
 -11  -6   1     1322.33     1347.97    119.04 o 
 -10  -6   1     7200.18     7579.82    268.55 o 
  -9  -6   1     3544.47     3674.33    207.12 o 
  -8  -6   1    10325.23    10367.66    309.34 o 
  -7  -6   1     5737.85     5752.00    225.70 o 
  -6  -6   1    10774.00    11350.62    318.90 o 
  -5  -6   1    11818.16    12484.09    434.90 o 
  -4  -6   1    23562.33    24799.33    654.37 o 
  -3  -6   1    43352.30    46016.77   1062.35 o 
  -2  -6   1    19593.33    21427.94    543.54 o 
  -1  -6   1    25989.31    27349.99    656.80 o 
   0  -6   1    26352.28    28151.74    672.36 o 
   1  -6   1    21006.69    21544.43    542.43 o 
   2  -6   1    26154.82    27107.89    683.96 o 
   3  -6   1    13713.22    14924.57    444.92 o 
   4  -6   1    20376.12    20355.28    558.52 o 
   5  -6   1    14693.96    14205.79    370.84 o 
   6  -6   1    13342.35    13219.74    359.82 o 
   7  -6   1     6635.80     6355.58    244.90 o 
   8  -6   1    12172.65    11912.99    379.70 o 
   9  -6   1     6622.28     6775.87    263.03 o 
  10  -6   1    11216.66    11049.63    343.51 o 
  11  -6   1     1693.31     1608.10    160.09 o 
  12  -6   1     5879.63     5728.39    257.66 o 
  13  -6   1     3662.59     3399.30    304.14 o 
  14  -6   1     4347.04     4483.35    351.13 o 
  15  -6   1     2266.62     2028.29    260.49 o 
  16  -6   1     1823.01     2103.13    269.76 o 
  17  -6   1     4683.66     5041.36    400.21 o 
  18  -6   1     1812.83     2073.20    283.80 o 
  19  -6   1     2411.82     2592.08    318.51 o 
  20  -6   1      412.83      399.67    201.35 o 
  21  -6   1     1335.62     1809.79    295.74 o 
 -22  -5   1      537.69      505.22    213.76 o 
 -21  -5   1      768.52      782.71    224.93 o 
 -20  -5   1      898.33      599.70    210.50 o 
 -19  -5   1     1402.08     1280.23    236.27 o 
 -18  -5   1     1467.41     1899.62    355.24 o 
 -17  -5   1      511.85      746.58    191.95 o 
 -16  -5   1     5149.93     4795.91    482.74 o 
 -15  -5   1      522.74      367.18    158.82 o 
 -14  -5   1     3255.59     3697.29    305.87 o 
 -13  -5   1     1683.86     1838.44    169.24 o 
 -12  -5   1    11398.92    11510.75    283.58 o 
 -11  -5   1     5033.42     4875.80    180.16 o 
 -10  -5   1    12413.30    12374.44    285.39 o 
  -9  -5   1     2363.60     2585.91    163.54 o 
  -8  -5   1     6480.73     6424.36    222.01 o 
  -7  -5   1     1797.14     1916.95    139.29 o 
  -6  -5   1     5039.70     4572.20    262.06 o 
  -5  -5   1     1923.89     1962.74    191.30 o 
  -4  -5   1     6583.45     6407.17    228.62 o 
  -3  -5   1      256.37      229.58    103.41 o 
  -2  -5   1      733.28      929.52    101.27 o 
  -1  -5   1      698.57      953.99    100.22 o 
   0  -5   1     9292.72    11057.46    335.06 o 
   1  -5   1      770.31      970.47     88.51 o 
   2  -5   1     1305.37     1318.94    130.75 o 
   3  -5   1     4380.61     4586.98    271.51 o 
   4  -5   1     8453.74     8629.99    294.78 o 
   5  -5   1     2179.67     2086.94    144.58 o 
   6  -5   1    16662.46    16564.29    397.16 o 
   7  -5   1     2569.60     2898.27    178.85 o 
   8  -5   1     5116.59     5243.98    214.11 o 
   9  -5   1     3363.28     3310.26    162.22 o 
  10  -5   1     6398.99     6695.49    202.55 o 
  11  -5   1     3557.26     3726.59    168.41 o 
  12  -5   1     3480.80     3770.12    223.45 o 
  13  -5   1     1816.44     1948.62    192.02 o 
  14  -5   1     1021.78     1036.66    217.28 o 
  15  -5   1     1156.73     1103.43    205.86 o 
  16  -5   1      459.82      165.71    205.68 o 
  17  -5   1       84.84      -69.66    163.31 o 
  18  -5   1      891.91      822.75    209.42 o 
  19  -5   1      323.60      292.60    184.37 o 
  20  -5   1      535.23      527.40    196.81 o 
  21  -5   1     1112.53     1229.98    293.70 o 
 -23  -4   1     2330.26     2554.92    325.74 o 
 -22  -4   1     4429.38     4886.91    429.14 o 
 -21  -4   1     2815.74     2272.61    297.92 o 
 -20  -4   1     6309.58     6206.54    441.45 o 
 -19  -4   1     5799.88     5973.11    425.02 o 
 -18  -4   1     6624.12     6830.94    996.49 o 
 -17  -4   1     5464.28     5868.16    403.82 o 
 -16  -4   1    11465.93    12176.74    501.23 o 
 -15  -4   1     5569.68     6213.09    392.57 o 
 -14  -4   1    15113.96    15253.19    665.00 o 
 -13  -4   1     6186.62     5757.57    209.10 o 
 -12  -4   1     8099.84     8055.33    224.10 o 
 -11  -4   1     3165.79     3174.74    194.65 o 
 -10  -4   1     4497.30     4747.63    169.46 o 
  -9  -4   1    10876.33    11019.23    249.11 o 
  -8  -4   1     8786.57     9009.23    254.19 o 
  -7  -4   1     2342.63     2691.45    139.73 o 
  -6  -4   1     5103.97     5256.22    181.02 o 
  -5  -4   1     3098.43     3040.10    242.29 o 
  -4  -4   1     4661.29     4581.94    160.92 o 
  -3  -4   1     8285.45     8199.22    218.87 o 
  -2  -4   1     4333.65     3799.07    155.66 o 
  -1  -4   1     7827.22     8055.56    238.99 o 
   0  -4   1     5496.49     5325.67    190.10 o 
   1  -4   1    10453.08    10912.46    250.05 o 
   2  -4   1     6177.44     6427.71    227.58 o 
   3  -4   1     5050.47     5814.86    216.50 o 
   4  -4   1     1216.97      992.16    105.90 o 
   5  -4   1     5040.04     5373.37    185.25 o 
   6  -4   1    14157.82    14939.48    352.84 o 
   7  -4   1    12270.72    13131.84    330.13 o 
   8  -4   1     6401.31     6253.82    178.65 o 
   9  -4   1     6440.35     6273.72    215.35 o 
  10  -4   1     9544.71     9648.82    304.57 o 
  11  -4   1     6901.79     7140.47    208.96 o 
  12  -4   1    20367.79    20600.58    416.12 o 
  13  -4   1     9739.89    10230.37    372.12 o 
  14  -4   1    13354.70    12874.50    373.51 o 
  15  -4   1     3346.60     3964.86    320.50 o 
  16  -4   1    14432.96    14241.46    550.32 o 
  17  -4   1     5291.48     6090.73    409.90 o 
  18  -4   1     7947.10     8746.39    480.09 o 
  19  -4   1     6516.04     6524.45    547.55 o 
  20  -4   1     7727.83     7366.55    488.95 o 
  21  -4   1     2315.73     2282.22    300.67 o 
  22  -4   1     3107.56     3507.60    366.59 o 
 -23  -3   1      516.79     1044.23    230.56 o 
 -22  -3   1     4293.54     4544.68    402.60 o 
 -21  -3   1      340.61      256.54    174.75 o 
 -20  -3   1     1516.06     1075.36    292.69 o 
 -19  -3   1      762.02      789.93    194.36 o 
 -18  -3   1     2271.64     2458.83    273.58 o 
 -17  -3   1     3399.47     3254.42    295.46 o 
 -16  -3   1     3635.39     3580.60    238.59 o 
 -15  -3   1     4777.31     5329.87    308.91 o 
 -14  -3   1     1001.45     1132.36    110.94 o 
 -13  -3   1     7021.59     6961.44    207.89 o 
 -12  -3   1     1788.00     1773.83    118.46 o 
 -11  -3   1    11156.38    11157.16    258.63 o 
 -10  -3   1     1094.61     1091.14     89.11 o 
  -9  -3   1    19130.72    19561.94    365.03 o 
  -8  -3   1     4095.71     3868.43    157.95 o 
  -7  -3   1    29520.69    29974.61    577.29 o 
  -6  -3   1      178.86      304.68     62.64 o 
  -5  -3   1     6972.55     7114.95    193.48 o 
  -4  -3   1      763.75      823.11     77.47 o 
  -3  -3   1     1612.61     2069.07    133.56 o 
  -2  -3   1    17074.63    18278.68    556.89 o 
  -1  -3   1     1208.73     1568.49    125.85 o 
   0  -3   1      287.34      223.88     76.35 o 
   1  -3   1     9262.46     9383.10    265.00 o 
   2  -3   1     4771.24     4860.97    207.82 o 
   3  -3   1     8108.93     7866.46    240.59 o 
   4  -3   1     1020.19     1173.72    107.76 o 
   5  -3   1    10752.49    10542.11    261.01 o 
   6  -3   1     1913.45     1972.95    124.47 o 
   7  -3   1    37338.66    38425.04    621.69 o 
   8  -3   1    11005.30    11423.44    247.84 o 
   9  -3   1    12191.41    12749.51    276.41 o 
  10  -3   1     1847.08     2060.10    118.66 o 
  11  -3   1     9406.99     9438.58    237.14 o 
  12  -3   1     1057.91     1015.38    102.76 o 
  13  -3   1      838.43      738.85     98.77 o 
  14  -3   1      832.61      879.10    158.10 o 
  15  -3   1     1215.08      962.46    186.29 o 
  16  -3   1     1337.44     1198.20    200.78 o 
  17  -3   1      156.45      221.59    153.81 o 
  18  -3   1      761.72      877.49    197.95 o 
  19  -3   1       45.14      -36.27    145.83 o 
  20  -3   1     1047.52     1357.65    239.60 o 
  21  -3   1     1853.23     1550.09    248.35 o 
  22  -3   1     1757.36     2246.77    345.15 o 
 -23  -2   1       71.88      199.76    176.57 o 
 -22  -2   1      783.71     1085.41    317.41 o 
 -21  -2   1       82.45       83.02    147.66 o 
 -20  -2   1     1051.66     1109.18    209.63 o 
 -19  -2   1      318.73      286.24    206.06 o 
 -18  -2   1        4.12       -1.37    156.67 o 
 -17  -2   1      965.88     1108.04    164.27 o 
 -16  -2   1     1837.53     1754.95    177.50 o 
 -15  -2   1      122.68      134.82     79.19 o 
 -14  -2   1      841.85     1180.74    131.85 o 
 -13  -2   1       48.42       27.00    128.11 o 
 -12  -2   1     4898.99     4977.14    265.57 o 
 -11  -2   1      469.90      560.57     83.14 o 
 -10  -2   1    11130.83    11107.22    244.54 o 
  -9  -2   1     2002.88     2201.96    164.44 o 
  -8  -2   1    25299.22    25856.59    498.44 o 
  -7  -2   1     1372.02     1438.96     81.00 o 
  -6  -2   1    51179.90    51328.18    808.16 o 
  -5  -2   1     4358.24     4599.01    138.34 o 
  -4  -2   1     2997.43     2765.23    106.54 o 
  -3  -2   1    63147.86    67820.06   1128.43 o 
  -2  -2   1    77862.57    81103.37   1330.36 o 
  -1  -2   1    37722.79    41364.68    694.81 o 
   0  -2   1   173413.36   185870.14   3618.06 o 
   1  -2   1     1067.60     1071.11    182.10 o 
   2  -2   1   130291.39   135649.02   3312.69 o 
   3  -2   1    10197.91    10892.27    281.92 o 
   4  -2   1    65630.57    68304.13   1394.72 o 
   5  -2   1     8777.87     9778.64    266.37 o 
   6  -2   1    40596.77    40309.75    631.31 o 
   7  -2   1       93.57       81.85     48.05 o 
   8  -2   1     1471.11     1216.89    120.17 o 
   9  -2   1     7154.44     7520.45    189.80 o 
  10  -2   1     5027.58     4912.11    157.23 o 
  11  -2   1      530.74      554.38    101.73 o 
  12  -2   1     2212.70     2314.15    197.68 o 
  13  -2   1       16.92      134.63     98.06 o 
  14  -2   1     3238.93     3488.58    365.00 o 
  15  -2   1        4.30        3.68     95.71 o 
  16  -2   1      670.49      724.54    139.49 o 
  17  -2   1      723.03      898.07    180.22 o 
  18  -2   1      334.15      192.62    149.95 o 
  19  -2   1      238.08      302.38    183.11 o 
  20  -2   1      158.73      575.49    247.04 o 
  21  -2   1      456.22      543.53    193.32 o 
  22  -2   1      162.93      496.35    261.54 o 
  23  -2   1      348.69      214.89    249.69 o 
 -24  -1   1     1144.90     1175.82    362.18 o 
 -23  -1   1      714.86      672.90    295.59 o 
 -22  -1   1      878.95      429.01    262.30 o 
 -21  -1   1      850.22     1008.98    205.54 o 
 -20  -1   1      293.66      442.14    166.74 o 
 -19  -1   1      703.11      702.65    150.39 o 
 -18  -1   1     2255.47     2501.30    216.94 o 
 -17  -1   1       66.79      213.12    110.26 o 
 -16  -1   1     2421.08     2366.64    236.99 o 
 -15  -1   1      857.57      852.63    136.89 o 
 -14  -1   1     5583.23     5260.00    233.18 o 
 -13  -1   1     4049.36     3793.53    213.62 o 
 -12  -1   1     7952.23     8424.73    435.41 o 
 -11  -1   1     6601.80     6893.85    233.25 o 
 -10  -1   1     6682.72     6795.82    286.40 o 
  -9  -1   1    13907.88    13708.21    330.36 o 
  -8  -1   1    16797.59    17140.38    545.90 o 
  -7  -1   1     1676.79     1537.82    119.68 o 
  -6  -1   1    20532.07    20810.65    415.53 o 
  -5  -1   1     5211.52     5491.76    156.45 o 
  -4  -1   1    25311.86    25706.43    396.53 o 
  -3  -1   1    11097.98    11923.07    226.23 o 
  -2  -1   1     2817.82     2954.50    184.36 o 
  -1  -1   1     1394.74     1216.95     65.27 o 
   0  -1   1       24.76       11.77     12.70 o 
   1  -1   1    13714.86    14256.63    413.38 o 
   2  -1   1      690.23      686.23     53.45 o 
   3  -1   1      678.36      665.37     44.48 o 
   4  -1   1      985.05      963.95     76.31 o 
   5  -1   1     8156.79     8115.83    200.62 o 
   6  -1   1     2005.97     2272.67    119.67 o 
   7  -1   1    17888.79    18083.82    381.26 o 
   8  -1   1       93.14      142.56     70.21 o 
   9  -1   1     5653.40     5246.98    186.80 o 
  10  -1   1     3755.32     3889.31    173.78 o 
  11  -1   1     6765.23     7154.84    302.75 o 
  12  -1   1     8113.73     8391.04    273.44 o 
  13  -1   1     1497.30     1227.63    140.28 o 
  14  -1   1     4134.69     4087.19    240.86 o 
  15  -1   1     4722.95     5011.89    266.87 o 
  16  -1   1     5166.26     5947.41    340.28 o 
  17  -1   1     1441.54     1200.72    178.27 o 
  18  -1   1     1122.86     1182.56    197.63 o 
  19  -1   1      198.35      195.12    148.60 o 
  20  -1   1      697.27     1039.17    199.88 o 
  21  -1   1     1612.28     1622.48    360.41 o 
  22  -1   1      465.61      274.91    244.90 o 
  23  -1   1     1133.57      888.55    324.35 o 
 -24   0   1     2518.94     2771.31    473.91 o 
 -23   0   1      266.92      102.40    231.28 o 
 -22   0   1     2983.82     3431.10    487.27 o 
 -21   0   1      418.52      205.81    214.38 o 
 -20   0   1    14490.84    15300.94    477.85 o 
 -19   0   1      225.16      352.66    123.47 o 
 -18   0   1    14061.29    14869.51    450.83 o 
 -17   0   1      128.76      157.44    103.32 o 
 -16   0   1    14569.23    15500.11    676.48 o 
 -15   0   1      678.62      854.52    135.33 o 
 -14   0   1    12461.82    12395.28    361.82 o 
 -13   0   1       30.35       48.63    139.69 o 
 -12   0   1    12327.35    12044.56    364.80 o 
 -11   0   1       56.92      178.76    108.25 o 
 -10   0   1    10210.36     9731.03    331.88 o 
  -9   0   1      396.16      365.98    110.47 o 
  -8   0   1    48863.61    49641.77   1108.66 o 
  -7   0   1      789.74      854.42    111.53 o 
  -6   0   1    11775.28    11985.78    331.53 o 
  -5   0   1     1722.31     1638.10    186.01 o 
  -4   0   1      473.99      452.04     71.34 o 
  -3   0   1       41.19      -22.81     41.08 o 
  -2   0   1       86.14       11.27     17.78 o 
  -1   0   1        0.19      -10.98      7.32 o 
   0   0   1        2.30       -2.02      2.56 o 
   1   0   1        3.80      -15.42     10.28 o 
   2   0   1     2414.27     2206.69     62.43 o 
   3   0   1       36.49      -83.01     55.34 o 
   4   0   1   212256.47   221146.09   3617.64 o 
   5   0   1       22.80       17.24     83.44 o 
   6   0   1    26368.66    26831.09    510.56 o 
   7   0   1      119.42      115.62     69.46 o 
   8   0   1    34544.14    35258.06    670.55 o 
   9   0   1     1164.47     1224.53    113.77 o 
  10   0   1    25687.82    24966.11    525.91 o 
  11   0   1     2368.50     2337.81    359.19 o 
  12   0   1    36259.41    37190.80    753.00 o 
  13   0   1      476.75      609.35    112.74 o 
  14   0   1    22663.09    21954.96    526.77 o 
  15   0   1      983.95      893.73    137.82 o 
  16   0   1    33328.75    33821.51   1002.41 o 
  17   0   1      415.27      444.98    126.52 o 
  18   0   1    21068.26    22106.82    575.47 o 
  19   0   1      157.98      530.17    327.12 o 
  20   0   1     8150.96     7858.44    695.60 o 
  21   0   1        3.88      245.66    216.65 o 
  22   0   1     3616.20     3882.06    525.36 o 
  23   0   1       83.07       93.32    235.06 o 
 -24   1   1     1144.95     1639.13    399.25 o 
 -23   1   1      778.71      858.53    311.48 o 
 -22   1   1      779.42     1036.09    317.54 o 
 -21   1   1      885.56     1137.73    317.28 o 
 -20   1   1      316.28      220.95    338.34 o 
 -19   1   1      687.63      603.87    143.08 o 
 -18   1   1     2172.62     2097.61    196.83 o 
 -17   1   1       73.68      223.22    114.02 o 
 -16   1   1     2473.42     2721.74    208.38 o 
 -15   1   1      835.75      932.85    138.40 o 
 -14   1   1     5596.34     5570.60    299.75 o 
 -13   1   1     3896.29     3854.42    325.35 o 
 -12   1   1     7885.52     8255.23    326.58 o 
 -11   1   1     6454.46     6106.83    447.30 o 
 -10   1   1     6704.64     6740.22    271.13 o 
  -9   1   1    14035.20    13817.57    408.01 o 
  -8   1   1    16704.03    16830.93    456.06 o 
  -7   1   1     1675.36     1619.14    136.58 o 
  -6   1   1    20512.20    20296.92    524.85 o 
  -5   1   1     5296.96     5400.68    239.60 o 
  -4   1   1    25140.21    25340.88    549.82 o 
  -3   1   1    11181.46    11097.18    341.03 o 
  -2   1   1     2857.52     2884.48     56.78 o 
  -1   1   1     1388.20     1165.17     73.03 o 
   0   1   1       37.46       19.65     13.86 o 
   2   1   1      701.98      729.15    103.91 o 
   3   1   1      397.67      403.27     41.89 o 
   4   1   1      938.82     1051.80     64.13 o 
   5   1   1     8041.46     7619.28    165.89 o 
   6   1   1     2007.80     1957.56    138.00 o 
   7   1   1    17862.32    17393.42    450.06 o 
   8   1   1       44.19       60.60     83.92 o 
   9   1   1     5421.04     4837.42    215.31 o 
  10   1   1     3839.89     4059.06    295.21 o 
  11   1   1     6722.52     6387.27    288.14 o 
  12   1   1     8249.05     8426.30    279.02 o 
  13   1   1     1520.61     1807.55    155.32 o 
  14   1   1     4146.53     4366.11    223.60 o 
  15   1   1     4764.42     4692.49    241.87 o 
  16   1   1     5096.29     5104.44    258.41 o 
  17   1   1     1452.74     1307.22    186.71 o 
  18   1   1     1193.99     1073.67    278.44 o 
  19   1   1      203.36       17.65    182.60 o 
  20   1   1      695.13      495.60    249.69 o 
  21   1   1     1667.44     1747.33    367.98 o 
  22   1   1      432.53      668.11    293.83 o 
  23   1   1     1135.40     1659.56    386.64 o 
 -23   2   1       88.66      359.40    268.10 o 
 -22   2   1      737.39      948.07    307.70 o 
 -21   2   1       52.20      -33.54    171.00 o 
 -20   2   1      935.49      877.45    286.77 o 
 -19   2   1      261.80      406.06    231.78 o 
 -18   2   1        9.82      138.99    151.94 o 
 -17   2   1      881.12      786.92    199.69 o 
 -16   2   1     1954.82     1868.66    213.68 o 
 -15   2   1      121.37      123.96    125.43 o 
 -14   2   1      783.35      933.80    160.26 o 
 -13   2   1       44.46       50.10    106.34 o 
 -12   2   1     4899.14     5043.71    272.77 o 
 -11   2   1      447.05      244.62    106.43 o 
 -10   2   1    10990.60    10910.81    422.46 o 
  -9   2   1     1989.09     2135.68    225.60 o 
  -8   2   1    25209.05    24798.52    682.24 o 
  -7   2   1     1275.42     1285.61    116.77 o 
  -6   2   1    51876.80    50484.53   1075.64 o 
  -5   2   1     4491.44     4646.03    120.99 o 
  -4   2   1     1623.69     1516.56     71.91 o 
  -3   2   1    63326.34    66909.92   1179.25 o 
  -2   2   1    77793.27    81262.03   1416.13 o 
  -1   2   1    37157.76    40499.71    758.03 o 
   0   2   1   173448.59   192866.78   4037.24 o 
   1   2   1     1375.37     1386.10    199.63 o 
   2   2   1   130560.02   137191.44   2893.52 o 
   3   2   1     9957.03     9582.47    269.85 o 
   4   2   1    65372.59    65040.12   1355.55 o 
   5   2   1     8591.41     9133.05    241.19 o 
   6   2   1    40103.72    39335.31    855.78 o 
   7   2   1      158.87       91.71     64.46 o 
   8   2   1     1496.19     1330.06    117.28 o 
   9   2   1     7078.65     6727.56    229.48 o 
  10   2   1     5120.54     4202.87    249.44 o 
  11   2   1      530.12      702.16    143.26 o 
  12   2   1     2281.86     2436.88    242.88 o 
  13   2   1       10.31       14.63    119.55 o 
  14   2   1     3212.81     3230.29    232.76 o 
  15   2   1       12.60      193.02    105.68 o 
  16   2   1      768.98     1096.13    220.43 o 
  17   2   1      719.81      557.14    219.93 o 
  18   2   1      248.49      321.07    202.53 o 
  19   2   1      252.19      368.48    226.99 o 
  20   2   1      140.42       -8.07    178.31 o 
  21   2   1      469.86      904.43    293.32 o 
  22   2   1      181.54      299.63    235.57 o 
  23   2   1      344.54      127.62    245.91 o 
 -23   3   1      521.28      680.72    296.85 o 
 -22   3   1     4430.36     4921.17    596.23 o 
 -21   3   1      374.16      247.93    233.55 o 
 -20   3   1     1589.86     1599.78    355.37 o 
 -19   3   1      754.88      419.18    237.58 o 
 -16   3   1     3434.34     3210.42    312.74 o 
 -15   3   1     4632.19     4471.48    315.27 o 
 -14   3   1     1018.77      973.79    185.63 o 
 -13   3   1     6973.73     6597.91    299.28 o 
 -12   3   1     1810.12     1852.11    178.89 o 
 -11   3   1    11204.98    11368.79    400.15 o 
 -10   3   1     1163.34     1243.01    115.10 o 
  -9   3   1    18848.48    18779.52    469.84 o 
  -8   3   1     4314.24     4601.03    181.57 o 
  -7   3   1    29333.29    28797.72    557.33 o 
  -6   3   1      185.46      277.46     89.54 o 
  -5   3   1     6850.52     7110.35    297.99 o 
  -4   3   1      734.00      717.36     86.45 o 
  -3   3   1     1362.89     1655.22     98.30 o 
  -2   3   1    16947.65    17806.04    563.52 o 
  -1   3   1     1178.60     1431.76     89.90 o 
   0   3   1      361.62      390.65     51.41 o 
   1   3   1     9327.95    10247.59    301.46 o 
   2   3   1     4777.52     4651.63    224.97 o 
   3   3   1     8241.81     8536.16    270.41 o 
   4   3   1     1142.63     1107.06    108.17 o 
   5   3   1    10590.15    10392.29    331.41 o 
   6   3   1     1671.14     1692.66    180.46 o 
   7   3   1    37541.22    36151.45   1494.49 o 
   8   3   1    10942.37    11167.76    308.31 o 
   9   3   1    12031.79    12269.62    339.14 o 
  10   3   1     1823.80     1741.78    203.79 o 
  11   3   1     9649.21     9225.77    435.57 o 
  12   3   1     1086.63      733.43    147.29 o 
  13   3   1      740.98      669.37    152.08 o 
  14   3   1      747.70      757.90    164.44 o 
  16   3   1     1261.58     1844.94    309.97 o 
  17   3   1      162.85      -69.36    166.46 o 
  18   3   1      776.86      477.44    241.37 o 
  19   3   1       57.35       77.43    195.72 o 
  20   3   1     1043.37     1780.37    356.88 o 
  21   3   1     1947.74     1519.08    360.16 o 
  22   3   1     1872.96     2582.41    461.30 o 
 -23   4   1     2386.67     3134.25    513.00 o 
 -22   4   1     4547.47     5446.53    619.94 o 
 -21   4   1     2931.31     2847.48    446.67 o 
 -20   4   1     6301.08     8194.64    720.57 o 
 -14   4   1    15402.86    14177.88    587.66 o 
 -13   4   1     6083.10     6241.81    442.13 o 
 -12   4   1     8096.33     8448.54    762.82 o 
 -11   4   1     3170.95     2875.36    176.90 o 
 -10   4   1     4622.87     5445.52    296.85 o 
  -9   4   1    10602.50    11445.92    469.37 o 
  -8   4   1     8947.42     8985.18    305.65 o 
  -7   4   1     2610.83     2886.57    164.58 o 
  -6   4   1     5252.38     5311.00    409.72 o 
  -5   4   1     3277.38     2948.14    159.25 o 
  -4   4   1     4980.80     4635.92    167.45 o 
  -3   4   1     8277.84     8465.66    464.19 o 
  -2   4   1     4449.11     4025.39    149.66 o 
  -1   4   1     7352.83     7290.16    208.91 o 
   0   4   1     5200.05     5032.87    144.33 o 
   1   4   1    10936.67    11658.60    292.50 o 
   2   4   1     6842.62     6646.71    246.87 o 
   3   4   1     4740.91     5384.95    270.88 o 
   4   4   1     1563.98     1613.34    139.01 o 
   5   4   1     5512.86     5974.20    239.35 o 
   6   4   1    13589.57    13955.39    416.04 o 
   7   4   1    11927.25    12214.70    531.54 o 
   8   4   1     6421.68     5734.65    247.61 o 
   9   4   1     6371.59     6106.00    262.40 o 
  10   4   1     9643.49     9226.86    466.09 o 
  11   4   1     6870.87     6377.44    237.23 o 
  12   4   1    20657.06    20090.45    658.91 o 
  13   4   1     9626.21     9908.17    493.33 o 
  18   4   1     7992.25     7848.35    591.19 o 
  19   4   1     6579.13     6115.15    606.57 o 
  20   4   1     7688.25     7753.02    701.15 o 
  21   4   1     2419.94     2779.13    472.65 o 
  22   4   1     3182.87     3109.28    490.30 o 
 -22   5   1      507.41      623.97    317.79 o 
 -21   5   1      696.54      425.48    253.98 o 
 -12   5   1    11638.72    11073.14    504.17 o 
 -11   5   1     5200.03     5040.47    309.21 o 
 -10   5   1    12358.00    12005.33    400.55 o 
  -9   5   1     2378.56     2381.39    383.74 o 
  -8   5   1     5865.08     5150.31    234.15 o 
  -7   5   1     1923.51     2059.61    167.35 o 
  -6   5   1     4962.52     4833.98    218.09 o 
  -5   5   1     2056.42     2294.94    148.13 o 
  -4   5   1     6369.03     6464.31    214.23 o 
  -3   5   1      239.08      227.03     69.23 o 
  -2   5   1      928.47     1076.80    102.27 o 
  -1   5   1      729.40      964.53    139.03 o 
   0   5   1     9150.57    10441.29    241.79 o 
   1   5   1      673.76      729.69     75.43 o 
   2   5   1     1379.52     1457.08    119.67 o 
   3   5   1     4536.55     4733.14    191.09 o 
   4   5   1     8832.47     9447.37    329.99 o 
   5   5   1     2127.07     2300.91    248.93 o 
   6   5   1    17114.29    17778.34    677.44 o 
   7   5   1     2491.47     2489.29    299.00 o 
   8   5   1     5266.09     5070.94    243.74 o 
   9   5   1     3275.82     3208.18    207.60 o 
  10   5   1     6124.00     5757.13    272.76 o 
  11   5   1     3844.10     3688.42    278.95 o 
  12   5   1     3179.59     3647.25    331.66 o 
  13   5   1     1751.51     1930.69    256.75 o 
  19   5   1      298.59     -244.39    162.93 o 
  20   5   1      580.73      938.23    299.63 o 
  21   5   1     1137.31     1729.42    382.86 o 
 -21   6   1     1229.82     1402.05    400.01 o 
 -20   6   1     1095.87      924.36    338.47 o 
 -11   6   1     1410.99     1642.16    232.54 o 
 -10   6   1     6835.70     7109.18    307.14 o 
  -9   6   1     3459.74     3426.45    204.83 o 
  -8   6   1    10315.99    10655.24    323.93 o 
  -7   6   1     5595.14     5955.84    489.70 o 
  -6   6   1    10941.62    10762.79    341.37 o 
  -5   6   1    11500.33    11511.60    600.27 o 
  -4   6   1    23744.24    25206.85    569.44 o 
  -3   6   1    43842.46    45966.76    923.30 o 
  -2   6   1    19589.09    21475.24    429.37 o 
  -1   6   1    25894.23    26466.80    502.63 o 
   0   6   1    26210.09    27536.07    518.48 o 
   1   6   1    21291.57    21837.79    451.81 o 
   2   6   1    26220.12    27745.42    616.99 o 
   3   6   1    13450.13    13250.81    362.93 o 
   4   6   1    20768.78    20283.38    490.54 o 
   5   6   1    14696.85    14815.18    396.49 o 
   6   6   1    13449.11    13846.42    454.88 o 
   7   6   1     6576.07     6737.27    295.17 o 
   8   6   1    12303.98    12037.70    419.86 o 
   9   6   1     6519.62     6372.79    313.50 o 
  10   6   1    10544.52    10366.50    398.73 o 
  11   6   1     1909.63     1695.21    193.67 o 
  12   6   1     5877.04     5202.70    295.62 o 
  19   6   1     2457.14     2043.68    379.33 o 
  20   6   1      488.42      597.24    307.70 o 
  21   6   1     1237.72     1411.13    385.89 o 
 -20   7   1     1346.60     1591.71    431.79 o 
 -19   7   1     1973.92     2240.91    460.29 o 
 -18   7   1     1202.99      745.29    316.78 o 
 -17   7   1     2110.43     2226.28    435.82 o 
 -16   7   1     1645.22     1699.91    369.74 o 
 -15   7   1     3015.70     3445.48    482.48 o 
 -14   7   1     4191.77     4393.29    526.37 o 
 -13   7   1     5160.82     6282.87    628.51 o 
 -12   7   1     4787.76     4513.85    526.37 o 
 -11   7   1     1676.33     1712.30    333.80 o 
 -10   7   1     6760.89     6144.81    269.03 o 
  -9   7   1     4159.37     3973.97    234.49 o 
  -8   7   1     9502.43     8873.06    308.98 o 
  -7   7   1     2216.04     2312.71    176.66 o 
  -6   7   1     7086.14     7770.72    354.95 o 
  -5   7   1     2987.15     3350.73    204.64 o 
  -4   7   1     6052.27     5925.30    236.89 o 
  -3   7   1      915.32      985.37    120.28 o 
  -2   7   1     1796.21     1869.60    129.73 o 
  -1   7   1      291.31      312.24     73.38 o 
   0   7   1      984.14     1117.61    105.33 o 
   1   7   1     1776.58     1982.29    132.29 o 
   2   7   1     6777.31     7328.95    222.31 o 
   3   7   1       48.44      196.58    119.81 o 
   4   7   1     5684.83     5831.68    407.62 o 
   5   7   1      618.27      638.73    109.65 o 
   6   7   1     9860.82     9900.05    468.97 o 
   7   7   1       69.39      116.69     88.68 o 
   8   7   1     4731.80     4263.14    234.22 o 
   9   7   1      672.95      691.91    148.02 o 
  10   7   1    11629.80    10651.52    431.16 o 
  11   7   1      749.66      597.90    145.74 o 
  12   7   1     3826.81     4010.43    473.40 o 
  20   7   1     1031.14     1151.60    351.33 o 
 -19   8   1     2197.76     2716.83    517.79 o 
 -18   8   1      657.48      139.98    260.28 o 
 -17   8   1     3117.08     4212.20    593.96 o 
 -16   8   1      272.13      236.07    264.32 o 
 -15   8   1     4329.52     4159.24    567.48 o 
 -14   8   1      813.25      807.33    314.00 o 
 -13   8   1     1455.67     2029.56    389.42 o 
 -12   8   1      715.97      530.91    252.21 o 
 -11   8   1     4929.29     4589.28    362.09 o 
 -10   8   1     1161.69     1264.56    172.63 o 
  -9   8   1     1792.51     1856.06    255.57 o 
  -8   8   1     2268.82     2804.90    328.39 o 
  -7   8   1     6508.18     6446.16    341.32 o 
  -6   8   1     3915.42     3526.73    245.15 o 
  -5   8   1    14729.28    13967.88    411.94 o 
  -4   8   1     1302.99     1360.19    148.52 o 
  -3   8   1    12545.58    13069.81    334.46 o 
  -2   8   1     2959.75     3226.84    178.20 o 
  -1   8   1    13482.71    13637.02    339.19 o 
   0   8   1     1825.61     1928.65    141.33 o 
   1   8   1     8977.41     8875.04    260.66 o 
   2   8   1     4868.64     4767.96    267.82 o 
   3   8   1    15054.58    15097.38    366.97 o 
   4   8   1     4359.76     4423.96    379.96 o 
   5   8   1     6614.53     6987.83    285.15 o 
   6   8   1     2984.91     3295.22    226.72 o 
   7   8   1     6778.84     6480.97    291.03 o 
   8   8   1     2158.90     2050.63    186.74 o 
   9   8   1     7877.90     8040.83    314.84 o 
  10   8   1     1621.87     1675.82    179.34 o 
  11   8   1     3896.33     3499.80    327.13 o 
  12   8   1     2234.86     1974.31    461.42 o 
  13   8   1     1347.84     1486.54    356.88 o 
  14   8   1     1959.93     1814.92    403.79 o 
  15   8   1     8750.87     9498.08    752.85 o 
  16   8   1     1085.17     1438.62    415.65 o 
  17   8   1     5197.70     5358.01    670.13 o 
  18   8   1      522.26      363.19    295.09 o 
 -17   9   1       53.81      122.32    298.37 o 
 -16   9   1      766.09      688.29    354.11 o 
 -15   9   1      416.27      723.35    332.42 o 
 -14   9   1     1241.45     1412.64    368.73 o 
 -13   9   1       36.17      218.42    253.47 o 
 -12   9   1     3175.86     2973.59    485.51 o 
 -11   9   1      562.93      525.42    184.88 o 
 -10   9   1     5680.74     6078.93    396.02 o 
  -9   9   1      959.99     1156.11    163.37 o 
  -8   9   1     8644.98     8072.05    465.59 o 
  -7   9   1     1201.34     1239.73    182.65 o 
  -6   9   1     5186.44     5460.39    268.31 o 
  -5   9   1      343.50      366.94     97.85 o 
  -4   9   1     2294.71     2380.63    164.32 o 
  -3   9   1     1139.13     1210.75    125.17 o 
  -2   9   1      672.49      703.04    108.28 o 
  -1   9   1      318.16      382.44     91.57 o 
   0   9   1      945.59      875.24    112.17 o 
   1   9   1      602.74      793.22    108.38 o 
   2   9   1     1336.56     1361.12    151.69 o 
   3   9   1       88.74       89.94     97.69 o 
   4   9   1     1904.79     1943.86    187.86 o 
   5   9   1       29.05      156.82    104.53 o 
   6   9   1    11370.55    11525.13    396.40 o 
   7   9   1      629.03      777.88    193.45 o 
   8   9   1     5239.68     5404.53    505.98 o 
   9   9   1      263.45      337.52    164.21 o 
  10   9   1     6853.41     7198.10    614.26 o 
  11   9   1      250.27      131.35    167.60 o 
  12   9   1     2023.61     2067.17    291.15 o 
  13   9   1      160.71      289.29    258.52 o 
  14   9   1     1214.85     1083.25    348.56 o 
  15   9   1       77.07      -11.35    219.68 o 
  16   9   1       94.05       28.00    223.96 o 
  17   9   1        7.75      160.41    290.55 o 
 -15  10   1     7524.40     7633.72    827.76 o 
 -14  10   1      370.58      237.84    278.95 o 
 -13  10   1     5377.29     5093.18    665.34 o 
 -12  10   1      408.36      386.64    289.29 o 
 -11  10   1     3846.22     4001.35    575.04 o 
 -10  10   1      305.78       89.03    213.88 o 
  -9  10   1     3932.32     4422.30    597.24 o 
  -8  10   1     2826.16     2370.70    452.47 o 
  -7  10   1     4453.74     5284.34    395.86 o 
  -6  10   1     3591.59     3574.08    326.82 o 
  -5  10   1    10587.18    10280.87    970.89 o 
  -4  10   1     3911.96     3914.62    342.95 o 
  -3  10   1     7820.83     7726.78   1211.13 o 
  -2  10   1     1858.13     1849.11    301.27 o 
  -1  10   1     4123.75     3813.73    381.22 o 
   0  10   1     3426.42     3251.40    320.53 o 
   1  10   1     4625.10     5520.07    689.55 o 
   2  10   1      978.52      904.81    159.35 o 
   3  10   1     6646.70     7120.43    552.43 o 
   4  10   1     2643.39     2694.18    231.08 o 
   5  10   1     8303.03     8495.40    348.66 o 
   6  10   1     2604.38     2935.93    240.70 o 
   7  10   1     2920.13     2927.16    296.04 o 
   8  10   1     1477.36     1506.31    190.67 o 
   9  10   1     4760.58     4707.10    389.89 o 
  10  10   1      914.85      820.33    224.04 o 
  11  10   1     4042.62     4159.53    756.39 o 
  12  10   1     1255.84     1032.85    276.68 o 
  13  10   1     6821.63     7110.88    784.13 o 
  14  10   1      705.15     1511.26    403.79 o 
  15  10   1     5967.40     6708.35    793.71 o 
 -13  11   1     2574.89     3079.01    580.59 o 
 -12  11   1     1657.36     1231.81    422.96 o 
 -11  11   1     3423.57     4634.16    655.00 o 
 -10  11   1     3801.57     3841.96    583.12 o 
  -9  11   1     1585.14     1432.32    397.99 o 
  -8  11   1     2765.87     2841.18    495.60 o 
  -7  11   1     1449.43     1128.56    225.11 o 
  -6  11   1     2234.57     2347.21    361.55 o 
  -5  11   1      449.89      185.07    162.05 o 
  -4  11   1     1684.81     1667.13    264.18 o 
  -3  11   1      353.02      262.19    286.39 o 
  -2  11   1     1590.40     1333.77    236.06 o 
  -1  11   1      743.91      899.64    238.72 o 
   0  11   1       31.02     -185.90    127.10 o 
   1  11   1       64.82       79.89    145.57 o 
   2  11   1      889.90      978.73    221.07 o 
   3  11   1      619.09      826.78    200.47 o 
   4  11   1     1922.91     1640.82    261.39 o 
   5  11   1      569.02      770.87    201.96 o 
   6  11   1     3325.95     3034.69    332.44 o 
   7  11   1      595.75      606.90    192.24 o 
   8  11   1     3605.56     4167.56    598.75 o 
   9  11   1     1073.20     1022.22    358.90 o 
  10  11   1     3699.68     4282.82    608.59 o 
  11  11   1      399.92      750.08    316.53 o 
  12  11   1      868.54      724.35    327.37 o 
  13  11   1      698.98     1022.97    405.56 o 
 -10  12   1      665.32      178.82    284.24 o 
  -9  12   1     3288.73     3806.39    602.54 o 
  -8  12   1      503.28      269.11    258.01 o 
  -7  12   1     3597.99     3671.46    575.80 o 
  -6  12   1      113.62       55.21    166.88 o 
  -5  12   1    11564.18    10490.62    535.83 o 
  -4  12   1     1251.62     1106.58    246.73 o 
  -3  12   1    11863.28    10474.03    597.87 o 
  -2  12   1      652.31      757.30    249.82 o 
  -1  12   1     8416.94     7995.59    535.51 o 
   0  12   1      135.98      171.88    183.41 o 
   1  12   1    10165.52     9386.89    516.04 o 
   2  12   1      587.72      541.45    207.67 o 
   3  12   1     8577.16     8404.92    515.51 o 
   4  12   1      157.70      337.16    231.91 o 
   5  12   1     6571.98     7147.40    514.00 o 
   6  12   1      144.77      -27.43    176.98 o 
   7  12   1     5490.52     5451.83    710.23 o 
   8  12   1      412.51      536.20    313.25 o 
   9  12   1     1829.59     2152.64    483.24 o 
  10  12   1      789.51      680.97    364.20 o 
  -5  13   1      109.05     -129.13    265.33 o 
  -4  13   1      241.99       59.55    193.66 o 
  -3  13   1      339.84      155.61    193.63 o 
  -2  13   1      315.37      537.22    226.91 o 
  -1  13   1        5.85      -62.14    167.17 o 
   0  13   1       31.95     -180.02    160.50 o 
   1  13   1      186.06      317.67    227.12 o 
   2  13   1      674.56      429.72    208.60 o 
   3  13   1     1286.94     1154.78    290.17 o 
   4  13   1     1033.42      840.18    240.79 o 
  -5 -13   2     2993.42     3481.04    590.68 o 
  -4 -13   2      398.42      749.58    396.23 o 
  -3 -13   2     1051.48      984.13    446.42 o 
  -1 -13   2      717.46     -150.07    354.86 o 
   0 -13   2      253.24     -257.76    369.74 o 
   1 -13   2       86.54      -50.19    379.58 o 
   2 -13   2      550.91      372.52    427.75 o 
   3 -13   2      861.76     1093.85    477.94 o 
   4 -13   2      980.87     1036.34    477.94 o 
 -10 -12   2      492.54      920.58    421.45 o 
  -9 -12   2     1168.57      777.82    419.68 o 
  -8 -12   2      910.30      290.80    388.16 o 
  -7 -12   2     1075.00     1928.92    476.68 o 
  -6 -12   2      872.32      798.25    375.04 o 
  -5 -12   2     3780.37     4253.82    598.00 o 
  -4 -12   2     1822.27     1137.48    404.80 o 
  -3 -12   2     3216.37     4281.06    588.41 o 
  -2 -12   2     4080.71     4522.93    586.90 o 
  -1 -12   2     2327.47     3179.90    529.65 o 
   0 -12   2      837.55      704.93    385.89 o 
   1 -12   2     2893.04     3735.27    575.30 o 
   2 -12   2      717.13     1209.61    436.83 o 
   3 -12   2     2610.66     1918.08    481.47 o 
   4 -12   2     1073.06     1006.83    440.87 o 
   5 -12   2     2753.36     2224.77    522.08 o 
   6 -12   2      684.90     1024.99    433.55 o 
   7 -12   2     2607.03     2512.04    563.19 o 
   8 -12   2      519.69      523.85    428.51 o 
   9 -12   2     5354.92     4000.09    633.31 o 
 -13 -11   2     1287.64     2019.21    489.54 o 
 -12 -11   2     1544.06     1427.78    420.19 o 
 -11 -11   2     1218.50     1495.87    439.86 o 
 -10 -11   2     2392.49     2204.84    484.75 o 
  -9 -11   2     1255.14     1373.55    417.66 o 
  -8 -11   2     1473.01     1607.86    437.34 o 
  -7 -11   2     1593.67     1664.10    434.31 o 
  -6 -11   2     1802.23     2129.94    452.72 o 
  -5 -11   2      632.45     1106.20    385.89 o 
  -4 -11   2      411.67      584.38    329.39 o 
  -3 -11   2      117.88       16.39    314.26 o 
  -2 -11   2      189.58       84.74    298.62 o 
  -1 -11   2      716.66      591.69    337.46 o 
   0 -11   2     1476.38     1523.87    392.95 o 
   1 -11   2      410.57      131.40    292.57 o 
   2 -11   2     1876.86     1728.16    446.16 o 
   3 -11   2     2388.91     3331.73    535.95 o 
   4 -11   2     2553.51     2265.63    479.20 o 
   5 -11   2      853.13      948.82    416.15 o 
   6 -11   2     3327.43     4225.07    596.99 o 
   7 -11   2      502.73      329.64    370.50 o 
   8 -11   2     3260.12     3608.41    588.66 o 
   9 -11   2      296.39      330.65    363.19 o 
  10 -11   2     1816.18     1695.88    473.91 o 
  11 -11   2      107.55       71.88    355.62 o 
  12 -11   2     1112.61     1208.60    439.61 o 
 -16 -10   2      294.57      342.76    360.41 o 
 -15 -10   2     2400.80     3521.65    570.25 o 
 -14 -10   2      320.61      662.31    353.35 o 
 -13 -10   2     2241.67     1263.33    391.94 o 
 -12 -10   2      325.36      284.50    321.32 o 
 -11 -10   2     4087.26     3625.56    544.27 o 
 -10 -10   2       45.26     -388.16    263.31 o 
  -9 -10   2     3683.54     3124.66    499.63 o 
  -8 -10   2      349.10      809.35    356.88 o 
  -7 -10   2     8815.24     7974.46    718.30 o 
  -6 -10   2     1398.89     1432.57    393.70 o 
  -5 -10   2    20581.63    20802.25   1040.38 o 
  -4 -10   2     2104.73     2098.41    424.73 o 
  -3 -10   2    14379.93    14070.69    805.32 o 
  -2 -10   2     1013.42     1011.37    344.27 o 
  -1 -10   2    10082.76     9669.33    656.26 o 
   0 -10   2      977.99     1323.26    223.84 o 
   1 -10   2    13283.21    14076.75    514.55 o 
   2 -10   2      798.95      805.58    190.80 o 
   3 -10   2    10942.77    11213.89    502.79 o 
   4 -10   2      820.39     1057.56    217.56 o 
   5 -10   2     5534.46     5536.55    393.19 o 
   6 -10   2      360.06      689.08    192.57 o 
   7 -10   2     3028.97     3604.93    356.00 o 
   8 -10   2     1664.20     1936.07    277.52 o 
   9 -10   2     4478.62     4105.52    366.95 o 
  10 -10   2     1446.14     1206.07    242.04 o 
  11 -10   2     2321.18     2364.54    367.60 o 
  12 -10   2     1677.53     1554.31    453.10 o 
  13 -10   2     4267.92     4982.32    426.67 o 
  14 -10   2     2096.85     2156.44    335.06 o 
  15 -10   2     2448.94     2585.20    337.50 o 
 -18  -9   2      905.99      981.28    291.05 o 
 -17  -9   2     1024.46      894.86    336.70 o 
 -16  -9   2     2780.95     2470.94    303.83 o 
 -15  -9   2     2005.68     1910.80    277.37 o 
 -14  -9   2     5158.42     4929.71    387.51 o 
 -13  -9   2     1191.91     1286.14    226.37 o 
 -12  -9   2     6174.64     5950.00    410.73 o 
 -11  -9   2     1284.56     1484.68    229.13 o 
 -10  -9   2     9629.98     9830.90    449.49 o 
  -9  -9   2     1391.75     1167.03    264.44 o 
  -8  -9   2     5490.78     5469.99    334.56 o 
  -7  -9   2     1728.95     1760.95    225.86 o 
  -6  -9   2     1412.07     1734.88    216.14 o 
  -5  -9   2      245.07      431.38    152.15 o 
  -4  -9   2     1172.33     1213.72    187.34 o 
  -3  -9   2     1493.80     1788.19    370.25 o 
  -2  -9   2      159.03      -19.67    267.85 o 
  -1  -9   2        7.74     -121.23    165.07 o 
   0  -9   2      613.45      590.59    156.34 o 
   1  -9   2      981.72     1089.81    225.48 o 
   2  -9   2     1760.94     1747.08    279.70 o 
   3  -9   2      514.63      415.14    176.80 o 
   4  -9   2     5004.05     5110.70    349.48 o 
   5  -9   2      189.60      173.49    156.60 o 
   6  -9   2     7212.94     7238.45    396.81 o 
   7  -9   2       16.69      146.85    192.03 o 
   8  -9   2     9586.98     9442.40    395.55 o 
   9  -9   2      253.65      207.46    135.33 o 
  10  -9   2     4406.51     4777.67    292.90 o 
  11  -9   2      543.70       97.58    233.30 o 
  12  -9   2     1910.24     1865.66    349.19 o 
  13  -9   2       94.92       39.91    370.25 o 
  14  -9   2      400.99      636.57    211.12 o 
  15  -9   2      113.39      369.85    196.85 o 
  16  -9   2        2.15      195.17    183.20 o 
  17  -9   2      126.54       29.77    396.35 o 
 -19  -8   2     3516.20     4053.10    395.76 o 
 -18  -8   2      588.32      563.63    212.87 o 
 -17  -8   2     1847.17     1743.26    275.60 o 
 -16  -8   2     2144.86     2012.25    270.37 o 
 -15  -8   2     3482.08     3860.79    350.58 o 
 -14  -8   2     1100.20      884.60    210.72 o 
 -13  -8   2      533.78      626.96    181.45 o 
 -12  -8   2     1202.17     1104.12    208.28 o 
 -11  -8   2      745.32      605.05    173.90 o 
 -10  -8   2      534.01      390.16    150.90 o 
  -9  -8   2     3914.99     4232.81    320.08 o 
  -8  -8   2     4697.24     4755.17    303.41 o 
  -7  -8   2     5227.95     5258.42    311.72 o 
  -6  -8   2     4308.08     3824.74    282.86 o 
  -5  -8   2     9546.51     9958.40    397.99 o 
  -4  -8   2     3002.97     3264.14    254.58 o 
  -3  -8   2    16092.88    17321.54    535.15 o 
  -2  -8   2     2301.18     2840.90    183.54 o 
  -1  -8   2    13710.17    13959.22    366.92 o 
   0  -8   2     1564.66     1355.70    215.26 o 
   1  -8   2     9507.68    10108.94    525.86 o 
   2  -8   2     4033.62     3831.36    363.94 o 
   3  -8   2    11599.11    12558.68    617.16 o 
   4  -8   2     2618.95     2925.45    665.59 o 
   5  -8   2     4936.50     5112.10    257.99 o 
   6  -8   2     4418.33     4861.33    328.79 o 
   7  -8   2    10645.75    10925.15    453.36 o 
   8  -8   2     1813.31     1498.16    168.30 o 
   9  -8   2     3269.38     3026.22    223.28 o 
  10  -8   2      685.18      676.69    136.92 o 
  11  -8   2     8662.97     8529.86    344.25 o 
  12  -8   2     2575.97     2255.68    291.94 o 
  13  -8   2     5285.23     5934.57    424.59 o 
  14  -8   2     2252.00     2239.55    291.56 o 
  15  -8   2     6938.12     7343.60    494.22 o 
  16  -8   2      799.51      901.70    238.56 o 
  17  -8   2     4569.37     4891.97    421.71 o 
  18  -8   2      704.90     1318.79    275.59 o 
 -20  -7   2      362.26      547.63    463.06 o 
 -19  -7   2     1951.76     2256.31    305.14 o 
 -18  -7   2     3271.25     3323.65    340.64 o 
 -17  -7   2      861.33     1003.81    225.39 o 
 -16  -7   2     4708.85     5092.64    446.54 o 
 -15  -7   2     1784.33     1822.16    250.49 o 
 -14  -7   2    11405.86    11178.15    490.28 o 
 -13  -7   2     1665.13     1624.80    226.12 o 
 -12  -7   2     8505.62     8693.01    574.04 o 
 -11  -7   2      237.21      384.01    148.93 o 
 -10  -7   2     6592.44     6448.83    256.44 o 
  -9  -7   2     9132.69     9267.84    398.44 o 
  -8  -7   2     9073.70     9323.99    387.85 o 
  -7  -7   2     1690.53     1459.17    186.07 o 
  -6  -7   2     9307.63    10215.20    390.53 o 
  -5  -7   2     6381.97     6549.78    309.39 o 
  -4  -7   2     7667.14     8084.22    329.37 o 
  -3  -7   2     3725.00     4001.01    468.48 o 
  -2  -7   2      635.84      805.49    104.77 o 
  -1  -7   2     3547.46     3662.76    187.95 o 
   0  -7   2     2505.61     2902.15    189.37 o 
   1  -7   2     2806.28     3263.13    308.46 o 
   2  -7   2     6133.77     6322.69    281.36 o 
   3  -7   2     3833.22     4290.24    249.85 o 
   4  -7   2     7817.31     7839.02    322.22 o 
   5  -7   2      241.50      430.49    104.56 o 
   6  -7   2     5440.72     5287.50    236.82 o 
   7  -7   2       35.39       88.45    155.61 o 
   8  -7   2     5126.21     5169.12    242.36 o 
   9  -7   2     1021.59     1094.38    147.87 o 
  10  -7   2     7246.12     7673.08    304.91 o 
  11  -7   2       56.54      166.96    145.47 o 
  12  -7   2     5520.55     4872.25    365.75 o 
  13  -7   2      862.59      668.07    187.11 o 
  14  -7   2      936.83      810.56    330.65 o 
  15  -7   2      266.34      401.49    185.38 o 
  16  -7   2      120.23       -3.65    150.81 o 
  17  -7   2      283.13      169.98    269.62 o 
  18  -7   2      557.12      594.94    213.41 o 
  19  -7   2      525.68      738.04    235.78 o 
 -21  -6   2     1984.45     2054.12    300.67 o 
 -20  -6   2      990.50     1236.06    252.67 o 
 -19  -6   2     5599.28     5258.86    416.25 o 
 -18  -6   2     5042.21     5285.50    462.05 o 
 -17  -6   2     4677.03     4896.07    435.32 o 
 -16  -6   2     5331.37     5901.31    423.97 o 
 -15  -6   2     3665.20     4091.48    335.90 o 
 -14  -6   2     4993.85     4953.14    356.80 o 
 -13  -6   2     2375.36     2440.18    256.58 o 
 -12  -6   2      608.72      633.47    221.24 o 
 -11  -6   2     4829.88     4659.12    220.60 o 
 -10  -6   2     2821.73     2857.49    184.04 o 
  -9  -6   2     2901.39     2932.83    182.04 o 
  -8  -6   2     5616.71     5570.77    246.67 o 
  -7  -6   2     3700.84     3481.95    186.45 o 
  -6  -6   2     6728.09     6603.96    292.00 o 
  -5  -6   2     4309.76     3798.33    227.37 o 
  -4  -6   2    11227.50    11561.73    503.54 o 
  -3  -6   2    19552.63    20426.51    706.45 o 
  -2  -6   2     9779.00    10400.81    277.60 o 
  -1  -6   2    10975.57    12010.21    353.58 o 
   0  -6   2     8231.89     8336.53    275.94 o 
   1  -6   2    11572.56    11812.61    382.12 o 
   2  -6   2    12933.26    13441.34    418.86 o 
   3  -6   2     6207.77     5823.37    255.61 o 
   4  -6   2    21211.51    20688.89    571.85 o 
   5  -6   2     4574.21     4472.00    204.12 o 
   6  -6   2    13000.48    12871.61    359.28 o 
   7  -6   2     2416.94     2400.11    233.94 o 
   8  -6   2     7698.15     7654.18    275.24 o 
   9  -6   2    13467.68    13293.82    381.76 o 
  10  -6   2     2154.21     2435.78    231.70 o 
  11  -6   2     4553.80     4709.02    243.68 o 
  12  -6   2    15835.02    15652.35    441.59 o 
  13  -6   2    11167.41    10900.90    482.15 o 
  14  -6   2     8721.43     8494.28    456.00 o 
  15  -6   2     5200.65     5369.63    395.77 o 
  16  -6   2     5641.65     5607.17    411.24 o 
  17  -6   2     6656.17     6174.34    442.12 o 
  18  -6   2     5359.38     5531.73    427.46 o 
  19  -6   2     2654.47     2532.70    323.86 o 
  20  -6   2     2165.37     2013.96    298.97 o 
 -22  -5   2     2225.23     2458.79    332.92 o 
 -21  -5   2      618.83      883.79    222.06 o 
 -20  -5   2     3148.29     3680.98    362.21 o 
 -19  -5   2      659.66      755.81    197.06 o 
 -18  -5   2     1638.94     1254.92    232.50 o 
 -17  -5   2      852.96     1303.99    219.59 o 
 -16  -5   2     1357.04     1041.11    201.61 o 
 -15  -5   2     4012.57     3991.23    323.70 o 
 -14  -5   2      940.14     1170.20    149.52 o 
 -13  -5   2    10704.53    10383.28    333.59 o 
 -12  -5   2     4274.13     4634.00    177.67 o 
 -11  -5   2     6414.05     6537.94    197.91 o 
 -10  -5   2     6072.19     6351.69    271.03 o 
  -9  -5   2    13026.31    12667.46    484.89 o 
  -8  -5   2     5653.28     5367.78    338.98 o 
  -7  -5   2     5357.23     5567.84    202.32 o 
  -6  -5   2     2352.78     2967.07    204.01 o 
  -5  -5   2     1761.00     1755.33    417.16 o 
  -4  -5   2     5545.62     5867.13    242.95 o 
  -3  -5   2      321.96      393.46     90.77 o 
  -2  -5   2     1821.33     2105.55    129.79 o 
  -1  -5   2     1350.04     1645.79    145.02 o 
   0  -5   2     1752.79     1545.43    101.10 o 
   1  -5   2     1353.57     1569.14    142.79 o 
   2  -5   2     9666.38    10329.89    332.45 o 
   3  -5   2     5128.84     5262.51    223.93 o 
   4  -5   2     7335.35     6919.82    263.94 o 
   5  -5   2     1612.59     1709.32    196.22 o 
   6  -5   2     9624.84     9944.65    290.01 o 
   7  -5   2     7971.19     7714.83    255.25 o 
   8  -5   2     7605.74     7329.15    253.70 o 
   9  -5   2     2413.44     2529.20    162.03 o 
  10  -5   2     2912.27     3069.18    200.95 o 
  11  -5   2     1621.30     1533.96    232.74 o 
  12  -5   2     5426.77     5223.04    249.54 o 
  13  -5   2      244.45      322.22    101.18 o 
  14  -5   2     1230.66     1274.41    219.49 o 
  15  -5   2      165.14      252.75    160.08 o 
  16  -5   2      156.13      -25.58    133.77 o 
  17  -5   2      664.81      579.07    305.18 o 
  18  -5   2      371.77      414.82    187.52 o 
  19  -5   2      296.55      636.88    199.60 o 
  20  -5   2      494.11      793.91    226.03 o 
  21  -5   2      229.32      714.68    227.09 o 
 -23  -4   2      865.92      940.11    337.84 o 
 -22  -4   2      339.48      666.50    203.65 o 
 -21  -4   2      500.33      431.84    431.91 o 
 -20  -4   2     1042.91     1363.63    240.39 o 
 -19  -4   2     2293.34     2236.41    279.84 o 
 -18  -4   2      657.53      914.50    201.75 o 
 -17  -4   2      934.23      884.05    202.41 o 
 -16  -4   2     1440.54     1571.92    222.09 o 
 -15  -4   2     1044.71     1381.62    333.80 o 
 -14  -4   2     2456.25     2668.61    210.57 o 
 -13  -4   2     2266.75     2254.39    137.65 o 
 -12  -4   2     5036.10     5373.83    179.14 o 
 -11  -4   2     3251.43     3435.07    146.54 o 
 -10  -4   2     8192.98     8204.01    209.86 o 
  -9  -4   2     4437.67     4231.55    170.24 o 
  -8  -4   2    30688.51    30949.60    609.25 o 
  -7  -4   2     2548.73     2444.19    130.41 o 
  -6  -4   2    37811.86    39715.53    737.04 o 
  -5  -4   2    38377.27    39999.33    733.81 o 
  -4  -4   2    29455.79    30027.05    626.60 o 
  -3  -4   2    45913.28    47702.75   1039.91 o 
  -2  -4   2    21385.81    21724.40    473.13 o 
  -1  -4   2    36395.11    39205.24    700.71 o 
   0  -4   2    41047.53    43660.94    927.07 o 
   1  -4   2    57269.81    62467.63   1323.96 o 
   2  -4   2    54829.11    56668.34   1215.48 o 
   3  -4   2    36975.21    39805.94    893.84 o 
   4  -4   2    17253.77    18019.04    473.39 o 
   5  -4   2     1016.02     1269.38    117.05 o 
   6  -4   2    12186.60    11688.87    306.57 o 
   7  -4   2     7825.92     7926.41    246.72 o 
   8  -4   2     2401.56     2315.58    117.10 o 
   9  -4   2     2405.85     2571.88    129.35 o 
  10  -4   2     5467.04     5486.68    262.94 o 
  11  -4   2     1719.66     1737.79    196.96 o 
  12  -4   2     2937.79     3174.08    160.20 o 
  13  -4   2     2305.95     2304.93    179.83 o 
  14  -4   2     5761.30     5962.56    414.11 o 
  15  -4   2     1028.67     1017.94    199.43 o 
  16  -4   2     1669.00     1916.54    245.67 o 
  17  -4   2     1074.41     1101.34    213.23 o 
  18  -4   2      893.46     1539.99    233.88 o 
  19  -4   2     1112.89     1224.08    240.58 o 
  20  -4   2      436.97      419.35    187.31 o 
  21  -4   2      555.15      455.63    356.88 o 
  22  -4   2      372.20      667.08    220.33 o 
 -23  -3   2     1975.68     2463.13    306.30 o 
 -22  -3   2     4020.98     4175.29    380.04 o 
 -21  -3   2      674.22      696.95    199.39 o 
 -20  -3   2     2027.29     2091.02    267.60 o 
 -19  -3   2      265.10      387.36    174.86 o 
 -18  -3   2     5266.95     5507.77    384.16 o 
 -17  -3   2      278.86      509.44    129.96 o 
 -16  -3   2     2510.19     2902.23    215.43 o 
 -15  -3   2      313.09      460.01    170.74 o 
 -14  -3   2     6855.44     6698.66    263.69 o 
 -13  -3   2     5555.58     5752.12    184.53 o 
 -12  -3   2    17739.52    18295.69    366.79 o 
 -11  -3   2     6113.48     5979.03    175.87 o 
 -10  -3   2    23495.46    23839.15    429.07 o 
  -9  -3   2    29083.17    29912.47    507.51 o 
  -8  -3   2    19969.90    20315.77    365.78 o 
  -7  -3   2    13225.31    13671.80    307.37 o 
  -6  -3   2     7268.63     7375.98    294.03 o 
  -5  -3   2    10427.50    10440.86    351.99 o 
  -4  -3   2     1656.18     2036.83    102.22 o 
  -3  -3   2     3725.55     3786.51    339.73 o 
  -2  -3   2      505.55      571.07     55.10 o 
  -1  -3   2      453.86      649.45     67.20 o 
   0  -3   2    24475.16    25396.12    553.56 o 
   1  -3   2      472.60      467.11     73.90 o 
   2  -3   2       63.69      139.92     80.83 o 
   3  -3   2    19703.91    19598.52    478.63 o 
   4  -3   2     2339.61     2403.16    139.50 o 
   5  -3   2    16239.10    16356.76    359.93 o 
   6  -3   2     6086.38     6092.56    156.66 o 
   7  -3   2    22716.65    22718.21    404.18 o 
   8  -3   2    12491.51    12820.37    269.72 o 
   9  -3   2    16397.10    17427.50    409.95 o 
  10  -3   2     5015.08     5107.36    168.60 o 
  11  -3   2     4917.51     4983.25    219.88 o 
  12  -3   2      533.91      628.85     92.25 o 
  13  -3   2     1428.35     1392.43    120.09 o 
  14  -3   2       95.75       38.24    132.43 o 
  15  -3   2     2093.69     2047.44    174.53 o 
  16  -3   2     2203.25     2199.48    301.90 o 
  17  -3   2      132.88      143.61    125.06 o 
  18  -3   2      104.42       42.64    145.53 o 
  19  -3   2      244.00      342.30    179.12 o 
  20  -3   2       76.71       39.29    448.69 o 
  21  -3   2     1455.01     1674.50    253.70 o 
  22  -3   2      190.16      614.26    206.15 o 
 -24  -2   2     2383.43     2375.84    454.49 o 
 -23  -2   2      738.95      956.56    280.08 o 
 -22  -2   2     6894.59     6573.52    448.48 o 
 -21  -2   2      333.50      659.67    186.76 o 
 -20  -2   2    11522.90    11048.01    492.74 o 
 -19  -2   2      215.11      375.17    157.39 o 
 -18  -2   2    11099.17    11723.45    396.65 o 
 -17  -2   2     1879.05     2084.90    197.21 o 
 -16  -2   2     9530.01     9757.71    406.42 o 
 -15  -2   2      173.60      179.06    106.18 o 
 -14  -2   2    21243.11    20792.25    425.92 o 
 -13  -2   2      210.88      290.33     68.41 o 
 -12  -2   2    12336.72    11851.86    285.59 o 
 -11  -2   2     2086.20     2304.87    115.00 o 
 -10  -2   2     4520.86     4116.58    134.92 o 
  -9  -2   2     1533.29     1717.89    102.26 o 
  -8  -2   2     5443.18     6002.50    152.41 o 
  -7  -2   2     1338.08     1396.56     97.14 o 
  -6  -2   2     8907.21     9038.20    184.10 o 
  -5  -2   2      246.18      201.81     52.14 o 
  -4  -2   2     1555.85     1395.52     76.32 o 
  -3  -2   2     5247.01     5486.78    168.97 o 
  -2  -2   2    10878.47    11493.89    505.06 o 
  -1  -2   2     4784.77     4933.62    135.06 o 
   0  -2   2     6354.26     5919.28    259.27 o 
   1  -2   2     6640.10     7393.82    210.98 o 
   2  -2   2    26562.86    27468.17   1091.70 o 
   3  -2   2     8744.41     9204.35    257.51 o 
   4  -2   2     3294.06     3306.11    111.03 o 
   5  -2   2      241.63      272.21     56.92 o 
   6  -2   2    10495.08    11178.67    225.09 o 
   7  -2   2      516.43      502.40     63.72 o 
   8  -2   2    15907.30    15702.16    333.53 o 
   9  -2   2       19.77       90.01     54.08 o 
  10  -2   2    26566.15    26858.19    564.38 o 
  11  -2   2       33.20       30.66     84.26 o 
  12  -2   2    18380.79    18700.34    455.67 o 
  13  -2   2     3288.87     3286.31    271.25 o 
  14  -2   2    20369.52    20802.88    549.14 o 
  15  -2   2      602.05      737.58    138.23 o 
  16  -2   2    24557.74    24610.04    580.53 o 
  17  -2   2      552.66      555.27    197.36 o 
  18  -2   2    13852.39    14118.06    763.45 o 
  19  -2   2     1413.68     1458.69    227.57 o 
  20  -2   2    11189.53    11977.40    519.88 o 
  21  -2   2      730.72      637.85    280.21 o 
  22  -2   2     4740.66     4939.33    601.02 o 
  23  -2   2       93.85     -290.17    193.45 o 
 -24  -1   2     2447.99     2594.76    468.36 o 
 -23  -1   2      159.97      548.81    263.56 o 
 -22  -1   2     2283.54     2308.65    808.59 o 
 -21  -1   2      114.02      168.88    145.15 o 
 -20  -1   2     2729.43     3060.35    250.23 o 
 -19  -1   2      485.75      747.41    171.11 o 
 -18  -1   2     1419.54     1628.18    230.65 o 
 -17  -1   2     5432.98     5697.92    299.47 o 
 -16  -1   2     2876.12     2946.05    216.59 o 
 -15  -1   2     7563.67     7802.96    292.66 o 
 -14  -1   2     1458.39     1564.02    182.75 o 
 -13  -1   2    12441.55    12063.01    344.82 o 
 -12  -1   2     2380.71     2511.23    169.73 o 
 -11  -1   2    11620.15    10959.54    304.37 o 
 -10  -1   2     5063.66     5146.92    192.17 o 
  -9  -1   2    19262.16    20451.05    442.70 o 
  -8  -1   2      570.88      574.83     87.10 o 
  -7  -1   2    22264.69    22454.34    712.88 o 
  -6  -1   2     5228.70     5338.35    203.85 o 
  -5  -1   2    19508.27    19605.03    927.64 o 
  -4  -1   2     9385.72     9846.41    314.24 o 
  -3  -1   2    15916.78    16518.02    290.27 o 
  -2  -1   2    19238.81    19672.15    430.42 o 
  -1  -1   2     1050.56     1081.64     30.58 o 
   0  -1   2    21273.49    22630.52    353.44 o 
   2  -1   2     4452.59     4642.02    141.54 o 
   3  -1   2     4815.11     4846.21    166.84 o 
   4  -1   2       85.36       93.05     54.16 o 
   5  -1   2     6581.69     6356.90    175.96 o 
   6  -1   2     1133.21     1356.58     99.10 o 
   7  -1   2    14382.08    14080.80    318.73 o 
   8  -1   2     3634.03     3694.50    156.06 o 
   9  -1   2    18044.36    17945.00    404.13 o 
  10  -1   2     6103.09     6724.30    225.74 o 
  11  -1   2    15667.60    15961.13    392.03 o 
  12  -1   2     1466.86     1526.88    144.81 o 
  13  -1   2     7486.79     7590.40    270.55 o 
  14  -1   2     1469.81     1581.12    162.22 o 
  15  -1   2     1944.13     1825.54    175.52 o 
  16  -1   2     1483.35     1501.88    172.32 o 
  17  -1   2      293.90      390.63    125.73 o 
  18  -1   2     2124.41     2337.52    249.38 o 
  19  -1   2      983.03      859.50    189.22 o 
  20  -1   2     1791.20     1892.86    372.01 o 
  21  -1   2      819.68     1158.16    318.29 o 
  22  -1   2     1118.78     1187.42    333.43 o 
  23  -1   2     1126.48     1309.74    369.49 o 
 -24   0   2       11.00     -134.43    198.49 o 
 -23   0   2        0.51      259.02    230.02 o 
 -22   0   2     3558.73     3366.03    486.27 o 
 -21   0   2      857.40      715.52    163.87 o 
 -20   0   2      313.28      613.03    170.41 o 
 -19   0   2      183.17      366.68    131.89 o 
 -18   0   2     1929.62     1868.67    192.16 o 
 -17   0   2       76.16      178.92    113.86 o 
 -16   0   2      753.91      735.28    137.70 o 
 -15   0   2       54.76     -106.23     80.93 o 
 -14   0   2      349.31      591.41    119.91 o 
 -13   0   2      174.33      211.13    128.63 o 
 -12   0   2     7491.87     7750.51    427.12 o 
 -11   0   2       57.97      -23.62     98.46 o 
 -10   0   2    27961.13    28688.55    717.60 o 
  -9   0   2       68.31      134.16     93.89 o 
  -8   0   2    28938.29    29568.05    709.43 o 
  -7   0   2      738.12      742.04    106.98 o 
  -6   0   2    47069.35    45855.22   1009.23 o 
  -5   0   2      242.38       91.89     76.96 o 
  -4   0   2     6808.55     5358.67    901.66 o 
  -3   0   2       99.42      -28.38     32.91 o 
  -2   0   2   137413.81   142754.73   3541.70 o 
  -1   0   2        6.60      -12.39      8.26 o 
   1   0   2       57.74       46.73     29.56 o 
   2   0   2   180070.89   169969.39   5048.04 o 
   3   0   2       69.77        5.52     38.55 o 
   4   0   2   239177.50   248224.47   4050.67 o 
   5   0   2        9.86      -64.29     50.05 o 
   6   0   2   146652.89   152264.91   2533.89 o 
   7   0   2      276.03      219.60     68.91 o 
   8   0   2    28858.32    28947.53    569.70 o 
   9   0   2      192.69      242.31     77.34 o 
  10   0   2     7526.08     7489.66    323.40 o 
  11   0   2       18.94       79.56     81.57 o 
  12   0   2     6070.69     6197.62    232.89 o 
  13   0   2       66.88       43.48     88.73 o 
  14   0   2       92.10      332.71    112.31 o 
  15   0   2      501.15      819.50    135.90 o 
  16   0   2      495.79      889.15    195.38 o 
  17   0   2        2.25      144.40    132.54 o 
  18   0   2      443.52      619.71    210.72 o 
  19   0   2       24.34      276.43    212.87 o 
  20   0   2      344.09      531.66    239.60 o 
  21   0   2       48.60      226.49    224.72 o 
  22   0   2       99.42      355.87    248.18 o 
  23   0   2      294.69      133.67    241.12 o 
 -24   1   2     2452.47     3374.86    535.95 o 
 -23   1   2      151.22      206.81    234.81 o 
 -22   1   2     2299.89     2689.61    332.56 o 
 -21   1   2       92.29      177.45    186.89 o 
 -20   1   2     2568.92     2920.01    239.23 o 
 -19   1   2      551.41      567.52    139.50 o 
 -18   1   2     1579.96     1501.59    235.07 o 
 -17   1   2     5460.65     5917.88    450.38 o 
 -16   1   2     2952.46     3307.87    276.35 o 
 -15   1   2     7601.94     7659.37    350.08 o 
 -14   1   2     1514.15     1573.03    267.09 o 
 -13   1   2    12522.44    12528.27    433.15 o 
 -12   1   2     2353.01     2423.87    206.93 o 
 -11   1   2    11705.55    11457.68    883.12 o 
 -10   1   2     5057.60     5414.19    247.00 o 
  -9   1   2    19714.30    18840.38    511.86 o 
  -8   1   2      478.55      228.27     90.27 o 
  -7   1   2    22331.94    20404.00    517.27 o 
  -6   1   2     5193.33     5089.40    255.24 o 
  -5   1   2    19535.97    18983.29    625.99 o 
  -4   1   2     9433.29     9583.29    198.36 o 
  -3   1   2    15950.49    15922.74    224.52 o 
  -2   1   2    19377.56    19456.89    359.53 o 
  -1   1   2     1051.34     1060.65     66.97 o 
   0   1   2    21236.35    20874.21    458.73 o 
   1   1   2    11460.99    11317.59    282.76 o 
   2   1   2     4347.71     4386.50    145.13 o 
   3   1   2     4868.52     4555.35    284.18 o 
   4   1   2       35.21       44.26     66.79 o 
   5   1   2     6474.45     6247.57    164.98 o 
   6   1   2     1106.38     1229.91     89.35 o 
   7   1   2    14268.27    13811.42    493.08 o 
   8   1   2     3687.13     3649.82    178.09 o 
   9   1   2    18170.66    17653.19    394.28 o 
  10   1   2     6135.74     6408.99    236.01 o 
  11   1   2    15774.10    15141.08    373.45 o 
  12   1   2     1493.50     1492.49    138.99 o 
  13   1   2     7612.57     7714.52    312.41 o 
  14   1   2     1435.18     1593.78    175.64 o 
  15   1   2     1985.94     1872.82    200.08 o 
  16   1   2     1432.04     1247.54    174.02 o 
  17   1   2      295.59       57.76    152.84 o 
  18   1   2     2061.64     1952.63    345.03 o 
  19   1   2      987.12      658.02    249.19 o 
  20   1   2     1757.06     1939.26    370.25 o 
  21   1   2      843.16      783.62    284.50 o 
  22   1   2     1089.66      891.82    315.01 o 
  23   1   2     1085.45      687.53    309.21 o 
 -24   2   2     2309.14     1993.49    434.81 o 
 -23   2   2      769.72      629.27    295.59 o 
 -22   2   2     6812.51     6925.25    692.32 o 
 -21   2   2      269.94      187.14    211.10 o 
 -20   2   2    11454.51    12346.06    773.28 o 
 -19   2   2      224.83      524.01    202.77 o 
 -18   2   2    11460.95    11473.90    570.69 o 
 -17   2   2     1835.26     2014.11    226.99 o 
 -16   2   2     9581.68     9485.87    400.32 o 
 -15   2   2      222.63      291.88    135.57 o 
 -14   2   2    21285.13    20679.58    617.01 o 
 -13   2   2      305.46      272.55    138.84 o 
 -12   2   2    12073.71    12042.87    485.64 o 
 -11   2   2     2140.51     2487.60    292.31 o 
 -10   2   2     4499.21     4700.41    232.68 o 
  -9   2   2     1416.63     1472.69    259.15 o 
  -8   2   2     5446.94     5634.96    187.88 o 
  -7   2   2     1298.85     1200.90     99.01 o 
  -6   2   2     8804.07     8950.65    211.25 o 
  -5   2   2      278.80      260.66     55.97 o 
  -4   2   2     1524.79     1452.41     69.82 o 
  -3   2   2     4966.81     5051.28    247.47 o 
  -2   2   2    11646.11    11773.17    225.99 o 
  -1   2   2     4918.50     5009.34    155.01 o 
   0   2   2     6381.39     6485.60    263.18 o 
   1   2   2     6456.30     6755.00    657.14 o 
   2   2   2    27881.25    28539.63    932.68 o 
   4   2   2     3808.41     3516.85    205.55 o 
   5   2   2      242.48      351.27     89.19 o 
   6   2   2    10554.14    10388.16    282.62 o 
   7   2   2      440.00      451.42     63.98 o 
   8   2   2    15494.01    14955.38    335.29 o 
   9   2   2       48.73      116.86     71.24 o 
  10   2   2    26165.89    24393.25    819.44 o 
  11   2   2       58.74       95.84    104.92 o 
  12   2   2    18708.46    18035.99    687.53 o 
  13   2   2     3388.18     3242.56    205.55 o 
  14   2   2    20358.97    20800.96    592.51 o 
  15   2   2      515.13      524.47    123.44 o 
  16   2   2    25161.97    26449.79   1123.61 o 
  17   2   2      628.31      666.85    234.81 o 
  18   2   2    13740.91    14429.84    810.86 o 
  19   2   2     1383.47     1118.56    289.54 o 
  20   2   2    11129.14    12360.19    785.14 o 
  21   2   2      711.08     1040.38    314.26 o 
  22   2   2     4574.64     6722.22    697.87 o 
  23   2   2       70.56      219.43    238.85 o 
 -23   3   2     2029.18     2886.32    477.94 o 
 -22   3   2     4005.41     3440.43    491.06 o 
 -21   3   2      686.72     1066.36    311.73 o 
 -20   3   2     1935.66     1820.22    356.88 o 
 -17   3   2      246.32      339.48    152.59 o 
 -16   3   2     2683.46     2856.75    457.26 o 
 -15   3   2      264.14      505.83    345.78 o 
 -14   3   2     6882.85     6249.94    310.14 o 
 -13   3   2     5640.67     5047.02    479.33 o 
 -12   3   2    17775.04    17578.51    526.37 o 
 -11   3   2     6042.75     6059.16    327.12 o 
 -10   3   2    23274.38    22275.35    546.28 o 
  -9   3   2    29681.47    30221.93    596.44 o 
  -8   3   2    20136.78    19828.92    415.00 o 
  -7   3   2    13278.88    12875.80    330.25 o 
  -6   3   2     7068.49     6738.74    249.05 o 
  -5   3   2    10642.13    11178.96    269.54 o 
  -4   3   2     1472.97     1805.54     97.65 o 
  -3   3   2     3893.14     4202.76    148.88 o 
  -2   3   2      691.82      777.28    159.37 o 
  -1   3   2      468.20      566.05     62.18 o 
   0   3   2    24170.16    25706.22    501.15 o 
   1   3   2      324.99      397.31     78.02 o 
   2   3   2       53.86       83.29     72.39 o 
   3   3   2    19685.96    19773.83    513.21 o 
   4   3   2     2216.06     2401.94    146.19 o 
   5   3   2    16318.26    15106.94   1167.62 o 
   6   3   2     6215.25     6078.33    310.98 o 
   7   3   2    22583.38    21440.05    510.19 o 
   8   3   2    12418.65    12508.19    334.78 o 
   9   3   2    16617.14    16465.61    370.04 o 
  10   3   2     4970.77     4830.32    191.92 o 
  11   3   2     4764.59     4437.11    192.65 o 
  12   3   2      557.21      651.97    132.16 o 
  13   3   2     1359.44     1213.90    169.74 o 
  15   3   2     2126.46     1692.85    289.29 o 
  16   3   2     2203.57     1948.34    320.56 o 
  17   3   2      125.67      456.25    216.90 o 
  18   3   2      100.59      710.99    254.73 o 
  19   3   2      168.94      410.85    228.25 o 
  20   3   2       63.59     -191.68    185.12 o 
  21   3   2     1425.57     1786.17    388.16 o 
  22   3   2      192.95      316.27    265.08 o 
 -23   4   2      900.76      776.31    327.12 o 
 -22   4   2      359.34      400.51    260.03 o 
 -21   4   2      566.63      552.35    257.26 o 
 -15   4   2     1014.80     1223.99    208.83 o 
 -14   4   2     2565.85     2504.47    269.36 o 
 -13   4   2     2274.86     2732.22    268.10 o 
 -12   4   2     4972.47     4441.46    334.06 o 
 -11   4   2     3260.78     3363.03    210.47 o 
 -10   4   2     8247.53     8135.12    366.72 o 
  -9   4   2     4506.36     4026.57    240.11 o 
  -8   4   2    30635.24    29788.99    737.81 o 
  -7   4   2     2342.00     2459.84    150.05 o 
  -6   4   2    38119.97    39247.18    770.71 o 
  -5   4   2    38963.23    40329.41    783.16 o 
  -4   4   2    29420.02    30618.82    615.90 o 
  -3   4   2    45578.46    47989.46    905.93 o 
  -2   4   2    21537.58    22428.82    470.93 o 
  -1   4   2    37069.11    38973.33    650.30 o 
   0   4   2    41510.84    43096.54    709.56 o 
   1   4   2    57374.92    63218.67   1431.27 o 
   2   4   2    54847.74    58901.21   1344.33 o 
   3   4   2    37315.79    38556.11   1122.47 o 
   4   4   2    16851.05    15967.94    457.27 o 
   5   4   2      633.32      595.02     99.31 o 
   6   4   2    12337.84    11061.42    359.40 o 
   7   4   2     7945.92     7784.17    293.88 o 
   8   4   2     2317.28     2289.21    288.53 o 
   9   4   2     2417.74     2227.28    251.20 o 
  10   4   2     5266.47     4651.31    308.20 o 
  11   4   2     1696.38     1246.18    204.54 o 
  12   4   2     2944.75     3213.95    315.52 o 
  13   4   2     2468.55     3056.31    314.26 o 
  16   4   2     1708.41     1805.59    323.34 o 
  17   4   2     1160.24     1123.61    282.48 o 
  18   4   2      857.91      596.48    245.40 o 
  19   4   2     1224.51      793.71    285.25 o 
  20   4   2      489.94      834.32    295.85 o 
  21   4   2      528.61       79.70    226.74 o 
  22   4   2      384.46      306.44    296.85 o 
 -22   5   2     2257.00     2793.76    464.83 o 
 -12   5   2     3833.58     3744.60    266.34 o 
 -11   5   2     6209.93     6175.17    337.96 o 
 -10   5   2     6461.28     5536.82    309.46 o 
  -9   5   2    13097.84    12641.58    400.12 o 
  -8   5   2     5722.29     5443.49    308.70 o 
  -7   5   2     5704.09     6061.91    213.63 o 
  -6   5   2     2603.54     2931.03    175.92 o 
  -5   5   2     1718.50     1643.51    123.31 o 
  -4   5   2     6018.22     5772.70    198.67 o 
  -3   5   2      217.00      442.10     74.78 o 
  -2   5   2     1768.51     2256.63    129.09 o 
  -1   5   2     1356.86     1636.79    100.86 o 
   0   5   2     1767.35     2069.19    118.02 o 
   1   5   2     1276.27     1294.94     92.39 o 
   2   5   2    10142.20    10359.20    427.25 o 
   3   5   2     5348.31     5477.78    239.69 o 
   4   5   2     7492.36     7774.02    297.71 o 
   5   5   2     1644.47     1748.67    161.29 o 
   6   5   2     9710.50     9216.33    335.79 o 
   7   5   2     7892.25     7625.42    424.98 o 
   8   5   2     7552.52     7713.89    652.85 o 
   9   5   2     2370.37     2302.84    405.31 o 
  10   5   2     2746.46     2767.58    222.97 o 
  11   5   2     1557.69     1580.35    251.08 o 
  12   5   2     5622.90     5065.19    355.37 o 
  13   5   2      202.13      225.48    180.33 o 
  17   5   2      615.91      554.87    233.55 o 
  18   5   2      312.14       74.15    211.61 o 
  19   5   2      270.71      -51.70    203.03 o 
  20   5   2      426.93      324.60    239.10 o 
  21   5   2      273.99      -39.35    225.23 o 
 -21   6   2     2009.21     2557.94    470.88 o 
 -20   6   2      986.66     1040.38    359.66 o 
 -19   6   2     5587.66     6178.71    671.14 o 
 -18   6   2     5086.02     5881.09    637.09 o 
 -17   6   2     4840.56     4700.99    555.62 o 
 -16   6   2     5372.58     4994.32    558.15 o 
 -15   6   2     3566.89     3553.93    465.08 o 
 -14   6   2     4881.39     5298.48    545.54 o 
 -13   6   2     2433.43     2229.31    366.97 o 
 -12   6   2      539.14      674.42    236.58 o 
 -11   6   2     4580.36     4319.39    253.47 o 
 -10   6   2     3003.40     3001.02    225.20 o 
  -9   6   2     3013.81     3062.47    188.37 o 
  -8   6   2     5828.58     5738.54    236.35 o 
  -7   6   2     3953.49     3737.59    193.49 o 
  -6   6   2     6425.92     5889.14    223.37 o 
  -5   6   2     4374.66     3954.49    209.18 o 
  -4   6   2    11574.21    11373.43    488.26 o 
  -3   6   2    19581.91    19294.05    461.34 o 
  -2   6   2     9718.12     9875.39    249.88 o 
  -1   6   2    11595.86    12050.88    310.20 o 
   0   6   2     8366.71     8353.28    223.97 o 
   1   6   2    10878.94    10967.70    326.21 o 
   2   6   2    12873.27    13299.59    366.32 o 
   3   6   2     6005.58     5740.43    309.80 o 
   4   6   2    20678.10    19718.60    583.06 o 
   5   6   2     4743.28     4656.99    244.86 o 
   6   6   2    12768.74    12234.72    424.25 o 
   7   6   2     2479.80     2464.40    209.39 o 
   8   6   2     7344.76     7074.20    744.66 o 
   9   6   2    13745.95    13091.45    459.08 o 
  10   6   2     2507.82     2479.99    225.76 o 
  11   6   2     4668.13     4473.13    275.36 o 
  12   6   2    16084.35    15773.21    542.69 o 
  18   6   2     5252.67     5074.27    554.87 o 
  19   6   2     2574.84     2743.32    444.65 o 
  20   6   2     2194.35     2350.37    434.06 o 
 -20   7   2      417.94      632.80    344.02 o 
 -19   7   2     2010.74     2655.55    475.17 o 
 -18   7   2     3227.11     3142.32    498.37 o 
 -17   7   2     1000.69     1162.70    344.52 o 
 -16   7   2     4578.18     5039.46    581.85 o 
 -15   7   2     1843.44     1831.06    380.34 o 
 -14   7   2    11518.10    10793.69    732.17 o 
 -13   7   2     1608.11     1649.98    352.09 o 
 -12   7   2     8943.39     8129.32    611.36 o 
 -11   7   2      187.66       96.60    195.72 o 
 -10   7   2     7120.29     6947.26    365.73 o 
  -9   7   2     8830.67     8946.82    309.20 o 
  -8   7   2     8734.87     8810.45    330.74 o 
  -7   7   2     1576.41     1472.44    147.99 o 
  -6   7   2     9236.35     9686.48    542.81 o 
  -5   7   2     6381.33     6799.93    379.34 o 
  -4   7   2     7483.28     7371.85    264.20 o 
  -3   7   2     3643.05     3838.61    169.49 o 
  -2   7   2      673.74      565.01    133.18 o 
  -1   7   2     3408.92     3724.69    171.21 o 
   0   7   2     2534.89     2687.77    158.52 o 
   1   7   2     2805.87     3367.96    166.57 o 
   2   7   2     6122.19     6438.46    211.54 o 
   3   7   2     3899.78     4119.03    254.47 o 
   4   7   2     7534.55     7290.05    274.04 o 
   5   7   2      296.33      451.83    108.52 o 
   6   7   2     5633.11     6112.95    260.86 o 
   7   7   2       78.46      109.68    110.21 o 
   8   7   2     5191.40     4955.91    292.51 o 
   9   7   2      862.79      863.89    173.27 o 
  10   7   2     7278.75     7044.88    342.76 o 
  11   7   2       62.12      254.90    179.95 o 
  12   7   2     5554.99     5121.68    535.70 o 
 -19   8   2     3749.05     4040.45    609.60 o 
 -18   8   2      582.99       30.01    259.53 o 
 -17   8   2     1809.06     2121.11    448.18 o 
 -16   8   2     2143.54     1969.78    414.89 o 
 -15   8   2     3507.82     3949.90    550.58 o 
 -14   8   2     1218.58     1038.61    332.42 o 
 -13   8   2      457.17      732.17    291.05 o 
 -12   8   2     1217.67     1491.33    343.51 o 
 -11   8   2      790.37      709.73    276.43 o 
 -10   8   2      393.68      252.47    141.13 o 
  -9   8   2     3851.75     3987.99    704.05 o 
  -8   8   2     4385.07     4374.88    241.13 o 
  -7   8   2     5120.30     5498.21    255.36 o 
  -6   8   2     4505.77     4599.71    244.59 o 
  -5   8   2     9691.17     9561.11    489.30 o 
  -4   8   2     3010.82     3336.36    182.02 o 
  -3   8   2    16257.80    17068.53    428.99 o 
  -2   8   2     2154.55     2058.74    197.38 o 
  -1   8   2    13940.78    13496.77    334.99 o 
   0   8   2     1701.47     1846.94    138.36 o 
   1   8   2     9801.19    10180.35    304.44 o 
   2   8   2     4038.36     4137.80    187.56 o 
   3   8   2    12090.44    12603.03    327.57 o 
   4   8   2     2552.46     2611.78    204.34 o 
   5   8   2     5036.49     4761.86    267.55 o 
   6   8   2     4417.99     4450.94    263.09 o 
   7   8   2    10335.62    10425.18    361.72 o 
   8   8   2     1915.13     2124.36    194.57 o 
   9   8   2     3144.79     3167.27    230.78 o 
  10   8   2      566.30      354.88    121.78 o 
  11   8   2     8441.29     8969.94    630.53 o 
  12   8   2     2611.57     2722.13    416.66 o 
  13   8   2     5256.46     5517.15    584.88 o 
  18   8   2      699.21      493.33    316.78 o 
 -18   9   2      951.55      656.51    352.59 o 
 -17   9   2     1038.83     1318.06    394.46 o 
 -16   9   2     2756.54     2525.15    475.42 o 
 -15   9   2     2025.00     2876.23    515.27 o 
 -14   9   2     5045.44     5415.26    655.25 o 
 -13   9   2     1107.54     1516.30    381.35 o 
 -12   9   2     6463.84     5208.95    615.65 o 
 -11   9   2     1240.76      948.57    327.37 o 
 -10   9   2     9607.07     9637.17    991.20 o 
  -9   9   2     1222.17     1261.05    168.17 o 
  -8   9   2     5681.60     5712.08    280.02 o 
  -7   9   2     1539.05     1359.42    163.64 o 
  -6   9   2     1559.74     1662.43    320.44 o 
  -5   9   2      249.74      211.79     86.76 o 
  -4   9   2     1224.04     1274.22    130.12 o 
  -3   9   2     1510.01     1734.61    159.92 o 
  -2   9   2      162.53      232.21    124.68 o 
  -1   9   2       22.91       15.13     90.94 o 
   0   9   2      667.60      582.03    124.26 o 
   1   9   2      959.98     1223.94    156.72 o 
   2   9   2     1837.21     1872.31    183.95 o 
   3   9   2      537.96      590.13    128.35 o 
   4   9   2     4923.25     5205.73    312.17 o 
   5   9   2      211.77      251.55    116.00 o 
   6   9   2     7547.84     7864.58    324.54 o 
   7   9   2       14.64       84.67    103.47 o 
   8   9   2     9346.94     9100.09    357.62 o 
   9   9   2      237.35      180.74    123.20 o 
  10   9   2     4327.43     5100.82    402.19 o 
  11   9   2      532.77      180.44    185.00 o 
  12   9   2     1919.06     2104.01    288.95 o 
  13   9   2      116.96      146.32    163.20 o 
  14   9   2      389.49      362.43    279.96 o 
  15   9   2      134.42      335.19    266.34 o 
  16   9   2        1.04      -14.12    228.25 o 
  17   9   2       95.44       94.83    285.25 o 
 -16  10   2      316.77      488.79    339.98 o 
 -15  10   2     2485.45     2995.53    549.82 o 
 -14  10   2      345.87      176.55    280.46 o 
 -13  10   2     2237.68     2337.76    471.64 o 
 -12  10   2      350.74      755.12    309.46 o 
 -11  10   2     3998.51     3335.76    527.88 o 
 -10  10   2       30.28     -129.64    208.83 o 
  -9  10   2     3701.07     3727.20    543.77 o 
  -8  10   2      405.45      253.40    159.01 o 
  -7  10   2     9126.73     8178.28    452.82 o 
  -6  10   2     1295.62     1497.31    234.94 o 
  -5  10   2    20781.73    18951.32    692.98 o 
  -4  10   2     1987.37     2319.34    272.00 o 
  -3  10   2    13902.06    13552.18    557.90 o 
  -2  10   2     1068.61     1188.75    167.45 o 
  -1  10   2    10040.54     9482.79    360.73 o 
   0  10   2     1012.71     1151.36    167.50 o 
   1  10   2    13136.26    13274.41    437.91 o 
   2  10   2      855.33      844.41    156.22 o 
   3  10   2    11169.11    11467.30    409.75 o 
   4  10   2      906.19     1168.98    168.03 o 
   5  10   2     5873.07     6077.96    320.08 o 
   6  10   2      306.23      205.10    124.79 o 
   7  10   2     3140.70     2961.71    252.47 o 
   8  10   2     1602.85     1536.03    203.14 o 
   9  10   2     4280.51     4388.30    303.17 o 
  10  10   2     1427.39     1429.12    253.28 o 
  11  10   2     2215.48     2715.27    361.04 o 
  12  10   2     1773.58     2092.40    311.07 o 
  13  10   2     4337.25     4465.23    421.53 o 
  14  10   2     2133.55     1563.72    439.35 o 
  15  10   2     2460.97     3244.72    589.67 o 
 -13  11   2     1157.09     1261.82    414.64 o 
 -12  11   2     1520.40     1385.91    418.42 o 
 -11  11   2     1251.43      985.39    361.67 o 
 -10  11   2     2424.93     2972.33    532.17 o 
  -9  11   2     1268.83     1583.64    391.69 o 
  -8  11   2     1514.88     1351.36    371.00 o 
  -7  11   2     1655.72     1071.31    249.69 o 
  -6  11   2     1698.15     1360.38    239.12 o 
  -5  11   2      644.81      734.14    193.02 o 
  -4  11   2      474.83      485.68    181.15 o 
  -3  11   2      168.80       98.73    145.33 o 
  -2  11   2      170.87      -10.05    140.51 o 
  -1  11   2      645.52      413.77    180.95 o 
   0  11   2     1419.74     1174.06    228.01 o 
   1  11   2      419.59      269.45    170.06 o 
   2  11   2     1759.87     1875.91    372.14 o 
   3  11   2     2453.02     2441.41    295.86 o 
   4  11   2     2381.06     2435.21    299.41 o 
   5  11   2      874.42      798.42    205.81 o 
   6  11   2     3231.51     2854.32    370.37 o 
   7  11   2      498.78      380.26    183.75 o 
   8  11   2     3498.31     3508.24    353.57 o 
   9  11   2      326.22      493.33    294.58 o 
  10  11   2     1740.01     1694.36    431.28 o 
  11  11   2      149.68      -82.22    240.36 o 
  12  11   2     1177.98      771.01    339.48 o 
 -10  12   2      490.68      470.63    313.75 o 
  -9  12   2     1352.07     1955.91    456.76 o 
  -8  12   2      902.67     1209.86    394.71 o 
  -7  12   2     1065.46     1421.47    399.76 o 
  -6  12   2      924.87     1001.51    232.22 o 
  -5  12   2     3605.84     3392.49    629.14 o 
  -4  12   2     1928.09     1979.30    292.90 o 
  -3  12   2     3249.09     3157.68    356.67 o 
  -2  12   2     4114.14     4314.46    398.59 o 
  -1  12   2     2112.08     2478.94    590.30 o 
   0  12   2      807.05     1144.36    251.20 o 
   1  12   2     2902.50     3479.72    369.37 o 
   2  12   2      640.19      969.51    235.07 o 
   3  12   2     2693.79     2739.39    374.91 o 
   4  12   2      964.32      997.26    234.70 o 
   5  12   2     2844.49     2661.85    335.20 o 
   6  12   2      687.60      696.12    221.38 o 
   7  12   2     2508.88     2873.71    528.89 o 
   8  12   2      539.72      432.29    316.27 o 
   9  12   2     5258.64     4996.58    693.58 o 
  -5  13   2     2963.93     2905.74    547.55 o 
  -4  13   2      386.47      326.78    216.03 o 
  -3  13   2     1044.94     1120.53    262.61 o 
  -2  13   2       63.68      -80.18    227.87 o 
  -1  13   2      744.68      811.51    410.10 o 
   0  13   2      240.10      444.26    214.31 o 
   1  13   2       70.11      259.22    322.58 o 
   2  13   2      552.20      861.47    242.65 o 
   3  13   2      817.21      962.84    243.13 o 
   4  13   2     1045.75     1118.17    268.31 o 
  -5 -13   3      952.87     1677.72    468.11 o 
  -4 -13   3        8.94      484.75    384.62 o 
  -1 -13   3     1920.92     2661.85    565.46 o 
   0 -13   3      292.55      401.27    409.09 o 
   1 -13   3     1864.90     2045.44    521.58 o 
   2 -13   3     1119.27     1839.89    522.08 o 
   3 -13   3     3442.24     3884.83    650.46 o 
 -10 -12   3      220.92      171.76    350.83 o 
  -9 -12   3     2026.70     2408.88    496.61 o 
  -8 -12   3       46.57      339.73    352.34 o 
  -7 -12   3     4105.75     3770.07    572.52 o 
  -6 -12   3      492.80      515.02    376.81 o 
  -5 -12   3     8739.48     9332.88    728.89 o 
  -4 -12   3     1108.18     1342.78    426.49 o 
  -3 -12   3    10502.37    10746.03    771.01 o 
  -2 -12   3     1321.14     1123.61    396.23 o 
  -1 -12   3     7614.50     9479.92    795.48 o 
   1 -12   3    11100.85    10943.00    814.14 o 
   2 -12   3       48.00      -10.09    340.99 o 
   3 -12   3     7873.80     7620.35    785.64 o 
   4 -12   3       51.34     -116.77    380.84 o 
   5 -12   3     4288.41     4130.99    642.39 o 
   6 -12   3      133.46      475.67    420.19 o 
   7 -12   3     3281.05     3197.05    592.70 o 
   8 -12   3      686.95      695.85    423.72 o 
   9 -12   3     2463.39     2234.10    548.81 o 
 -14 -11   3     1787.35     1617.44    449.70 o 
 -13 -11   3     3654.74     3793.03    580.09 o 
 -12 -11   3     2510.62     2270.17    474.92 o 
 -11 -11   3     2706.01     2472.69    494.08 o 
 -10 -11   3     2667.39     2653.02    495.85 o 
  -9 -11   3     2571.11     3063.12    521.58 o 
  -8 -11   3     4301.36     4519.90    590.18 o 
  -7 -11   3     4673.66     4889.90    608.59 o 
  -6 -11   3      922.61      669.62    357.13 o 
  -5 -11   3     1762.65     2515.32    453.98 o 
  -4 -11   3     1629.42     1449.97    381.35 o 
  -3 -11   3     1626.51     2655.55    459.53 o 
  -2 -11   3       50.39      215.64    287.02 o 
  -1 -11   3      394.50      635.32    323.34 o 
   0 -11   3      224.31      447.93    303.16 o 
   2 -11   3     1364.86      804.81    387.15 o 
   3 -11   3     1101.06      985.65    391.43 o 
   4 -11   3      951.18     1360.43    425.73 o 
   5 -11   3      970.09      800.27    390.68 o 
   6 -11   3     2111.75     2026.78    496.61 o 
   7 -11   3       65.43     -346.29    308.20 o 
   8 -11   3     2523.89     1829.80    488.28 o 
   9 -11   3      388.37      809.60    422.20 o 
  10 -11   3     1223.82     1751.62    495.60 o 
  11 -11   3      157.23      355.12    368.99 o 
  12 -11   3     1088.46      701.91    411.61 o 
 -16 -10   3     1017.19     1323.11    424.73 o 
 -15 -10   3     3955.28     4406.91    608.34 o 
 -14 -10   3      659.08     1137.48    388.66 o 
 -13 -10   3     3407.52     3850.28    564.20 o 
 -12 -10   3      161.43     -253.73    266.59 o 
 -11 -10   3     3399.20     3423.03    510.48 o 
 -10 -10   3     1421.64      953.11    367.73 o 
  -9 -10   3     3243.58     2688.59    482.74 o 
  -8 -10   3      206.79      141.74    298.12 o 
  -7 -10   3     8026.74     7362.59    691.31 o 
  -6 -10   3     1552.79     1509.49    394.71 o 
  -5 -10   3     7092.28     7675.59    682.74 o 
  -4 -10   3     2353.05     2665.89    445.91 o 
  -3 -10   3     6391.84     7061.95    644.40 o 
  -2 -10   3     2889.68     3482.80    466.85 o 
  -1 -10   3     3527.87     4271.63    615.52 o 
   0 -10   3     1458.29     1601.52    224.70 o 
   1 -10   3     7543.86     8183.59    388.38 o 
   2 -10   3     1979.04     2237.05    382.35 o 
   3 -10   3     7660.13     8747.74    562.69 o 
   4 -10   3     1751.21     1733.68    387.52 o 
   5 -10   3     4502.03     5163.84    385.82 o 
   6 -10   3     1525.78     1681.96    253.84 o 
   7 -10   3     2660.94     3018.62    318.55 o 
   8 -10   3      276.78      196.41    178.25 o 
   9 -10   3     4932.88     5089.04    317.99 o 
  10 -10   3      710.56      967.52    242.88 o 
  11 -10   3     5335.01     5269.20    430.69 o 
  12 -10   3     1036.33     1356.12    254.74 o 
  13 -10   3     5366.50     5205.48    434.49 o 
  14 -10   3      543.63      531.66    240.36 o 
 -18  -9   3      813.95      750.40    322.33 o 
 -17  -9   3     1487.23     1182.32    250.17 o 
 -16  -9   3     2681.56     2420.30    301.49 o 
 -15  -9   3     1421.90      936.95    317.41 o 
 -14  -9   3     3396.67     3888.87    346.03 o 
 -13  -9   3     1270.70     1339.19    229.64 o 
 -12  -9   3     7131.83     7737.17    534.69 o 
 -11  -9   3     1039.37     1366.78    222.97 o 
 -10  -9   3     7772.84     7863.11    811.87 o 
  -9  -9   3      943.97     1064.63    200.39 o 
  -8  -9   3     3889.64     3966.06    309.27 o 
  -7  -9   3     1548.38     1109.48    347.80 o 
  -6  -9   3      772.27     1028.78    332.16 o 
  -5  -9   3     2279.69     2340.03    416.91 o 
  -4  -9   3     1422.40     1516.05    367.73 o 
  -3  -9   3     1880.93     2131.95    390.43 o 
  -2  -9   3        7.67      -22.95    246.66 o 
  -1  -9   3      876.66     1260.10    193.06 o 
   0  -9   3      780.53      932.39    179.24 o 
   1  -9   3      924.20     1321.06    193.12 o 
   2  -9   3     2903.81     3408.66    517.79 o 
   3  -9   3     1196.75      862.32    232.79 o 
   4  -9   3     7926.70     7945.71    510.73 o 
   5  -9   3     1251.53     1422.58    174.15 o 
   6  -9   3     8328.61     7917.68    328.98 o 
   7  -9   3      769.53     1011.40    272.33 o 
   8  -9   3     7580.19     7297.30    321.61 o 
   9  -9   3      270.61      231.79    242.25 o 
  10  -9   3     3979.40     3996.40    301.95 o 
  11  -9   3       60.19      -81.00    149.59 o 
  12  -9   3     1875.16     2170.34    289.01 o 
  13  -9   3       36.63      -89.90    159.72 o 
  14  -9   3      131.71       22.29    167.44 o 
  15  -9   3       57.17        6.32    173.73 o 
  16  -9   3      123.43      159.15    199.58 o 
 -19  -8   3     3214.60     2994.27    345.35 o 
 -18  -8   3      543.70      833.69    229.83 o 
 -17  -8   3     3425.81     3221.22    335.11 o 
 -16  -8   3     1432.12      853.21    210.28 o 
 -15  -8   3     1024.37     1530.44    301.02 o 
 -14  -8   3     1549.88     1261.48    218.23 o 
 -13  -8   3     1129.05     1251.95    215.40 o 
 -12  -8   3      501.51      515.93    163.57 o 
 -11  -8   3       43.55      151.56    181.09 o 
 -10  -8   3      125.29     -100.28    112.34 o 
  -9  -8   3     2295.37     2293.97    244.30 o 
  -8  -8   3     3315.75     3028.83    260.24 o 
  -7  -8   3     6437.95     6484.96    337.96 o 
  -6  -8   3     1795.39     2040.73    212.23 o 
  -5  -8   3    10081.94    10005.39    616.16 o 
  -4  -8   3     3187.08     3846.97    246.40 o 
  -3  -8   3    14233.89    14337.44    464.04 o 
  -2  -8   3     1050.32     1230.36    132.89 o 
  -1  -8   3    11357.01    11517.71    322.71 o 
   0  -8   3     1564.51     1516.77    191.31 o 
   1  -8   3     8644.87     9033.75    509.97 o 
   2  -8   3     2159.80     2142.55    293.58 o 
   3  -8   3     6911.66     6806.82    320.62 o 
   4  -8   3     3299.89     3799.61    274.20 o 
   5  -8   3     6371.41     5853.86    268.04 o 
   6  -8   3     4744.84     5181.69    497.93 o 
   7  -8   3     6008.52     6216.92    280.76 o 
   8  -8   3      967.29      949.82    143.82 o 
   9  -8   3     5623.65     5547.40    286.54 o 
  10  -8   3     1941.17     1858.15    193.31 o 
  11  -8   3     4597.45     4983.46    293.23 o 
  12  -8   3     1369.92     1439.99    243.72 o 
  13  -8   3     8468.18     8391.65    553.10 o 
  14  -8   3     1998.72     1614.60    337.84 o 
  15  -8   3     9208.30     8698.40    497.53 o 
  16  -8   3     1406.38     1639.95    277.15 o 
  17  -8   3     4689.03     4248.06    483.62 o 
  18  -8   3     1604.34     1771.45    325.35 o 
 -20  -7   3     1022.39     1177.73    260.91 o 
 -19  -7   3     1102.59     1383.39    390.43 o 
 -18  -7   3     1792.00     2114.77    487.27 o 
 -17  -7   3     2335.38     2206.10    281.43 o 
 -16  -7   3     3280.77     2795.81    299.84 o 
 -15  -7   3     7251.44     7094.97    703.30 o 
 -14  -7   3     5285.01     5126.02    367.42 o 
 -13  -7   3     1736.23     1769.81    264.45 o 
 -12  -7   3     7160.41     7136.68    441.25 o 
 -11  -7   3     4342.79     4564.99    328.54 o 
 -10  -7   3     6815.42     7069.87    613.76 o 
  -9  -7   3     7148.32     6968.53    751.22 o 
  -8  -7   3     9862.53    10497.57    410.81 o 
  -7  -7   3     4951.35     5274.79    597.37 o 
  -6  -7   3     6793.10     6590.92    545.54 o 
  -5  -7   3     8069.39     7820.50    321.79 o 
  -4  -7   3     4315.51     4431.00    245.87 o 
  -3  -7   3     6768.34     6645.46    282.18 o 
  -2  -7   3     2687.50     3061.87    172.35 o 
  -1  -7   3     1479.35     1659.50    129.60 o 
   0  -7   3     7111.41     7948.55    321.40 o 
   1  -7   3     1870.85     2321.56    423.47 o 
   2  -7   3    11228.64    12322.15    421.95 o 
   3  -7   3      991.68     1102.19    152.28 o 
   4  -7   3    13694.73    13785.88    459.03 o 
   5  -7   3     3130.22     2907.54    535.70 o 
   6  -7   3     4927.78     5232.51    240.35 o 
   7  -7   3      856.71     1266.93    221.46 o 
   8  -7   3     8183.25     7542.91    299.76 o 
   9  -7   3      162.47      312.19    109.90 o 
  10  -7   3     6344.86     6171.35    574.55 o 
  11  -7   3      743.09      740.04    212.33 o 
  12  -7   3     5800.87     5812.75    383.43 o 
  13  -7   3      664.71      521.84    217.03 o 
  14  -7   3      760.80      752.09    201.56 o 
  15  -7   3       21.33      140.41    139.03 o 
  16  -7   3      255.97      284.93    176.22 o 
  17  -7   3      193.06       95.77    150.56 o 
  18  -7   3     1060.33     1444.42    266.54 o 
  19  -7   3      222.09      360.77    204.33 o 
 -21  -6   3     2261.88     3064.40    355.29 o 
 -20  -6   3      389.28      840.61    262.43 o 
 -19  -6   3     1849.08     1858.16    543.64 o 
 -18  -6   3      947.41     1224.60    475.80 o 
 -17  -6   3     3236.85     3387.34    327.76 o 
 -16  -6   3     1343.83     1219.99    219.07 o 
 -15  -6   3      928.91     1175.77    211.33 o 
 -14  -6   3     2227.59     2332.76    257.59 o 
 -13  -6   3      388.09      430.80    116.69 o 
 -12  -6   3     3361.14     3486.45    274.44 o 
 -11  -6   3     5521.23     5399.13    302.40 o 
 -10  -6   3     2508.88     2465.66    165.34 o 
  -9  -6   3     2011.07     2426.50    225.24 o 
  -8  -6   3    16844.10    17536.92    936.09 o 
  -7  -6   3     6023.06     5730.85    282.18 o 
  -6  -6   3    22652.62    23126.84    630.59 o 
  -5  -6   3     8487.54     8330.70    449.57 o 
  -4  -6   3    29204.54    30649.55    755.72 o 
  -3  -6   3    32263.04    32341.06    777.32 o 
  -2  -6   3    19182.63    20536.07    440.07 o 
  -1  -6   3    16274.55    16716.39    373.54 o 
   0  -6   3    20278.21    22696.66    474.13 o 
   1  -6   3    18135.28    18824.30    534.48 o 
   2  -6   3    23949.33    24600.78    651.32 o 
   3  -6   3     9981.15    10794.27    370.59 o 
   4  -6   3    14949.66    15295.64    468.85 o 
   5  -6   3     7391.19     7102.69    294.60 o 
   6  -6   3     9615.84     9719.55    360.97 o 
   7  -6   3     5190.84     5075.90    239.52 o 
   8  -6   3     8978.85     9141.58    308.78 o 
   9  -6   3     3791.17     3597.41    223.78 o 
  10  -6   3     1106.29     1279.14    149.58 o 
  11  -6   3     3924.75     3628.11    281.31 o 
  12  -6   3     4560.99     4301.27    257.17 o 
  13  -6   3     4917.86     5199.99    613.00 o 
  14  -6   3     4149.35     4844.89    376.30 o 
  15  -6   3     5358.52     5243.86    394.72 o 
  16  -6   3     3640.65     3575.80    342.80 o 
  17  -6   3     2389.31     2382.16    331.79 o 
  18  -6   3     1113.25     1609.07    263.86 o 
  19  -6   3     1677.98     1546.83    290.42 o 
  20  -6   3     1077.57     1262.34    263.50 o 
 -22  -5   3     1635.92     1285.01    253.77 o 
 -21  -5   3      310.27      597.78    209.58 o 
 -20  -5   3     2282.04     2053.91    282.50 o 
 -19  -5   3      227.71      355.85    175.50 o 
 -18  -5   3     3202.74     3383.72    323.92 o 
 -17  -5   3      735.84      644.14    192.29 o 
 -16  -5   3     6205.61     6041.98    399.02 o 
 -15  -5   3      862.97      947.76    143.90 o 
 -14  -5   3     5515.18     5677.74    268.40 o 
 -13  -5   3     3850.17     4272.56    239.64 o 
 -12  -5   3    13912.90    13140.59    372.05 o 
 -11  -5   3     2524.93     2531.67    136.91 o 
 -10  -5   3    13205.46    12543.11    538.96 o 
  -9  -5   3     2498.16     2427.30    151.16 o 
  -8  -5   3    20723.62    21270.16    464.32 o 
  -7  -5   3     3122.81     3084.94    213.38 o 
  -6  -5   3     5263.20     5060.93    236.18 o 
  -5  -5   3     9210.63     9185.18    316.09 o 
  -4  -5   3     1364.77     1505.44    140.94 o 
  -3  -5   3      870.92     1033.74    117.23 o 
  -2  -5   3     3045.46     3148.54    157.14 o 
  -1  -5   3     2432.97     2532.70    111.02 o 
   0  -5   3      196.81      108.72     70.92 o 
   1  -5   3     2688.47     3003.19    230.02 o 
   2  -5   3     3975.93     3970.29    197.60 o 
   3  -5   3     7027.77     7007.91    269.56 o 
   4  -5   3     3335.30     3911.61    211.33 o 
   5  -5   3     4490.24     4349.96    214.76 o 
   6  -5   3     6216.43     6372.44    229.45 o 
   7  -5   3     8826.91     8416.38    274.53 o 
   8  -5   3     6301.33     6267.76    186.95 o 
   9  -5   3     4350.63     4630.86    165.17 o 
  10  -5   3     4257.88     4077.83    216.72 o 
  11  -5   3      126.25      154.41     93.19 o 
  12  -5   3     2217.82     2138.22    183.87 o 
  13  -5   3      561.61      467.26    116.64 o 
  14  -5   3      366.32      402.61    163.35 o 
  15  -5   3      101.03      264.23    317.28 o 
  16  -5   3      185.57      159.20    252.34 o 
  17  -5   3      374.61      370.39    181.42 o 
  18  -5   3      535.62      384.25    360.54 o 
  19  -5   3      105.13      278.09    197.36 o 
  20  -5   3      442.18      633.62    212.24 o 
  21  -5   3      257.56      756.99    269.49 o 
 -23  -4   3     1604.91     1643.94    282.40 o 
 -22  -4   3     1777.85     1956.95    290.61 o 
 -21  -4   3     1426.24     1642.60    256.92 o 
 -20  -4   3     2105.62     2352.96    368.99 o 
 -19  -4   3     1574.65     1399.99    258.14 o 
 -18  -4   3     4561.12     4146.05    344.47 o 
 -17  -4   3     4105.76     4262.72    340.24 o 
 -16  -4   3     4827.74     5100.81    278.26 o 
 -15  -4   3      617.44      431.66    125.02 o 
 -14  -4   3     9308.60     8970.63    311.94 o 
 -13  -4   3     5016.82     5130.08    234.36 o 
 -12  -4   3     4227.15     4418.70    204.30 o 
 -11  -4   3     7818.98     7836.58    207.12 o 
 -10  -4   3     2915.13     3108.80    138.89 o 
  -9  -4   3     5494.42     5481.62    335.51 o 
  -8  -4   3     5765.51     5546.33    185.54 o 
  -7  -4   3      529.88      623.93     79.15 o 
  -6  -4   3     9283.47     9542.58    244.90 o 
  -5  -4   3     4777.41     4893.91    209.62 o 
  -4  -4   3    10271.26    10769.34    321.49 o 
  -3  -4   3    13175.63    13654.40    369.59 o 
  -2  -4   3    16299.46    16948.59    307.64 o 
  -1  -4   3     4820.22     5607.37    142.22 o 
   0  -4   3     5021.68     4967.42    168.13 o 
   1  -4   3     8922.94     9751.06    305.65 o 
   2  -4   3     7216.87     6919.75    248.25 o 
   3  -4   3     6951.53     7375.35    316.65 o 
   4  -4   3    12636.89    12857.72    378.28 o 
   5  -4   3      604.10      619.12    100.57 o 
   6  -4   3     9866.67     9779.29    278.20 o 
   7  -4   3    15422.47    16007.00    318.06 o 
   8  -4   3     2019.35     2187.76    115.46 o 
   9  -4   3     5056.50     4978.72    164.68 o 
  10  -4   3     5836.24     5567.96    224.10 o 
  11  -4   3     7766.40     7853.00    338.33 o 
  12  -4   3    10564.12    10691.94    336.36 o 
  13  -4   3     7898.87     7670.84    287.46 o 
  14  -4   3    11214.76    11573.60    363.51 o 
  15  -4   3     2485.65     2292.20    264.74 o 
  16  -4   3     6978.82     7169.93    417.80 o 
  17  -4   3     5786.00     6153.32    422.93 o 
  18  -4   3    15820.32    15284.94    606.61 o 
  19  -4   3     5328.51     5691.10    422.59 o 
  20  -4   3     4401.00     4379.38    564.83 o 
  21  -4   3     1632.66     1773.57    274.81 o 
 -23  -3   3      376.00      577.19    197.61 o 
 -22  -3   3     5382.41     5202.94    414.33 o 
 -21  -3   3      374.08      556.13    434.69 o 
 -20  -3   3     4503.56     4200.88    356.40 o 
 -19  -3   3     2001.87     2182.16    398.37 o 
 -18  -3   3     8621.46     8642.93    437.02 o 
 -17  -3   3     3161.96     3246.58    231.96 o 
 -16  -3   3     4766.22     4958.66    272.45 o 
 -15  -3   3     6453.88     6703.85    271.26 o 
 -14  -3   3     3965.44     4160.33    235.20 o 
 -13  -3   3    14532.79    14194.89    310.05 o 
 -12  -3   3     2294.80     2407.43    120.49 o 
 -11  -3   3    13614.85    13484.78    347.44 o 
 -10  -3   3     3086.11     3137.14    123.58 o 
  -9  -3   3    14256.32    14049.69    278.37 o 
  -8  -3   3      622.74      777.91     76.79 o 
  -7  -3   3    21622.17    21983.01    435.89 o 
  -6  -3   3     1544.51     1651.50     97.31 o 
  -5  -3   3     3477.46     3711.48    220.94 o 
  -4  -3   3     1408.05     1470.96    380.21 o 
  -3  -3   3     8071.39     8393.03    232.11 o 
  -2  -3   3     1340.08     1417.46     73.95 o 
  -1  -3   3     6706.66     6951.84    148.69 o 
   0  -3   3     2213.86     2245.83    332.79 o 
   1  -3   3      934.93      823.04     89.26 o 
   2  -3   3     9515.10     9780.84    338.22 o 
   3  -3   3    19894.52    20760.72    510.07 o 
   4  -3   3    19145.04    19434.46    489.96 o 
   5  -3   3    25053.66    24560.35    599.05 o 
   6  -3   3    15835.31    16528.60    310.20 o 
   7  -3   3     6735.68     6512.28    193.96 o 
   8  -3   3     7758.04     8023.50    198.74 o 
   9  -3   3    11967.63    12020.81    265.72 o 
  10  -3   3     3819.22     3690.09    150.67 o 
  11  -3   3     2511.17     2650.35    172.29 o 
  12  -3   3      673.45      809.62    101.21 o 
  13  -3   3     2645.66     2530.87    191.02 o 
  14  -3   3      408.51      233.15    126.66 o 
  15  -3   3     1857.75     1969.11    176.43 o 
  16  -3   3      204.27      164.63    140.14 o 
  17  -3   3       79.10      -17.31    134.08 o 
  18  -3   3      788.52      849.18    263.44 o 
  19  -3   3     1539.01     1504.72    236.64 o 
  20  -3   3     1520.87     1665.82    252.01 o 
  21  -3   3     1899.59     1673.59    258.59 o 
  22  -3   3     1394.56     1161.94    357.39 o 
 -24  -2   3     1001.79     1536.19    265.72 o 
 -23  -2   3      133.00      345.89    179.38 o 
 -22  -2   3      687.27      760.72    355.12 o 
 -21  -2   3      214.21      170.76    169.61 o 
 -20  -2   3      182.36      410.00    236.07 o 
 -19  -2   3     1445.97     1689.61    231.00 o 
 -18  -2   3     1031.11     1127.03    190.15 o 
 -17  -2   3      728.66      778.25    141.35 o 
 -16  -2   3      438.90      569.93    132.93 o 
 -15  -2   3      792.88      711.42    133.09 o 
 -14  -2   3     1872.95     1932.41    124.40 o 
 -13  -2   3     1247.79     1285.54    117.26 o 
 -12  -2   3     2168.69     1961.52    113.13 o 
 -11  -2   3      400.34      406.96    106.37 o 
 -10  -2   3    23442.66    23848.53    576.71 o 
  -9  -2   3      265.33      230.55     58.25 o 
  -8  -2   3    46013.19    46690.16    824.41 o 
  -7  -2   3     1948.57     2006.36    113.36 o 
  -6  -2   3    67951.83    70285.41   1178.06 o 
  -5  -2   3      365.07      455.62     68.39 o 
  -4  -2   3     7043.68     6329.13    204.08 o 
  -3  -2   3    34091.28    35835.55    627.24 o 
  -2  -2   3    91523.02    96111.10   1359.72 o 
  -1  -2   3    32605.59    33755.00    450.62 o 
   0  -2   3    56049.42    57809.71   1399.69 o 
   1  -2   3    56403.59    59979.95   1223.82 o 
   2  -2   3    27736.28    27871.13    621.31 o 
   3  -2   3     2897.19     3203.19    141.62 o 
   4  -2   3    58209.47    58254.44   2248.22 o 
   5  -2   3      143.84       93.91     45.10 o 
   6  -2   3    34037.52    34918.43    560.33 o 
   7  -2   3      295.19      446.91     85.80 o 
   8  -2   3     1229.72     1215.43    105.79 o 
   9  -2   3      765.79      963.98    106.91 o 
  10  -2   3     2818.13     2950.14    171.53 o 
  11  -2   3     4878.65     4785.21    237.84 o 
  12  -2   3     2032.94     2080.76    164.23 o 
  13  -2   3     1754.75     1688.48    212.66 o 
  14  -2   3      557.78      607.04    133.97 o 
  15  -2   3      228.28      312.85    136.46 o 
  16  -2   3     1415.75     1703.07    167.80 o 
  17  -2   3      243.20      361.80    190.42 o 
  18  -2   3     1617.02     1506.09    225.36 o 
  19  -2   3       94.11      113.75    207.57 o 
  20  -2   3      838.00     1130.31    215.28 o 
  21  -2   3       81.76       98.62    230.27 o 
  22  -2   3      123.29       39.85    225.98 o 
 -24  -1   3     1238.90     1298.39    363.69 o 
 -23  -1   3     1423.04     1587.37    250.20 o 
 -22  -1   3     1571.53     1447.59    232.28 o 
 -21  -1   3      141.20      210.88    155.40 o 
 -20  -1   3     3377.85     3645.14    267.60 o 
 -19  -1   3      111.00       63.94    115.19 o 
 -18  -1   3     5084.01     5128.61    293.25 o 
 -17  -1   3     1427.45     1313.11    165.57 o 
 -16  -1   3     8914.49     8577.59    575.13 o 
 -15  -1   3     3838.71     3976.96    235.56 o 
 -14  -1   3     7933.09     7829.82    279.87 o 
 -13  -1   3     5965.96     5783.96    232.00 o 
 -12  -1   3     9571.66     9100.89    282.61 o 
 -11  -1   3     6795.63     6626.13    227.13 o 
 -10  -1   3    17632.57    17474.38    507.83 o 
  -9  -1   3     6034.09     5513.20    237.01 o 
  -8  -1   3    26991.35    28703.09    698.02 o 
  -7  -1   3     9612.82     9558.24    415.52 o 
  -6  -1   3    32124.84    32602.66    750.60 o 
  -5  -1   3    11665.04    11717.95    322.16 o 
  -4  -1   3    13351.46    12945.32    474.16 o 
  -3  -1   3     5241.87     5559.42    238.34 o 
  -2  -1   3    12361.46    13258.74    624.60 o 
  -1  -1   3     9366.82     9586.27    229.77 o 
   0  -1   3     1563.76     1706.99     50.06 o 
   2  -1   3      341.14      398.59     53.86 o 
   3  -1   3    38709.39    40584.29   1228.02 o 
   4  -1   3     3907.42     4032.14    161.63 o 
   5  -1   3    31581.87    31910.23    589.95 o 
   6  -1   3     4086.69     4175.52    149.80 o 
   7  -1   3    20094.40    20140.39    420.55 o 
   8  -1   3     1427.19     1741.48    124.01 o 
   9  -1   3    20029.07    19429.00    481.81 o 
  10  -1   3       53.32       78.13     76.29 o 
  11  -1   3     6896.27     6553.98    232.61 o 
  12  -1   3      452.69      361.36    105.87 o 
  13  -1   3     3978.51     4269.71    227.60 o 
  14  -1   3      132.46      128.48    165.11 o 
  15  -1   3     2052.76     2340.98    193.18 o 
  16  -1   3      679.46      845.70    165.77 o 
  17  -1   3      425.04      685.13    271.51 o 
  18  -1   3       66.85      -85.30    115.63 o 
  19  -1   3     1569.54     2024.01    363.19 o 
  20  -1   3       92.55       -6.81    186.39 o 
  21  -1   3     1998.25     2003.58    402.78 o 
  22  -1   3       43.39      128.63    223.71 o 
 -24   0   3     1375.56     1438.37    374.54 o 
 -23   0   3       42.44      234.81    231.53 o 
 -22   0   3     8262.36     7940.53    373.56 o 
 -21   0   3      145.39      248.58    128.07 o 
 -20   0   3    24833.27    24756.58    649.08 o 
 -19   0   3      277.75      197.38    119.32 o 
 -18   0   3     6193.42     6300.09    487.19 o 
 -17   0   3      191.62      110.99    126.02 o 
 -16   0   3    12858.71    13108.47    411.66 o 
 -15   0   3       83.45      -80.13    118.94 o 
 -14   0   3    13304.25    13157.78    456.76 o 
 -13   0   3      287.50      183.51    126.83 o 
 -12   0   3     6283.12     6281.26    400.64 o 
 -11   0   3       89.25      -15.92     94.90 o 
 -10   0   3     1893.25     2331.48    196.85 o 
  -9   0   3      737.23      632.17    113.67 o 
  -8   0   3     3533.81     3547.51    182.58 o 
  -7   0   3      287.31      217.32    124.59 o 
  -6   0   3       30.06       -5.84     76.44 o 
  -5   0   3      273.40      215.20     74.24 o 
  -4   0   3     3003.98     3041.24    110.02 o 
  -3   0   3      392.79      361.42     24.09 o 
  -2   0   3     3294.62     3429.40     65.08 o 
  -1   0   3       19.84      -32.25     21.50 o 
   0   0   3        3.02       26.71     20.13 o 
   1   0   3       40.44       60.34     28.51 o 
   2   0   3    93933.85    95268.20   2071.65 o 
   3   0   3      511.59      382.13     55.70 o 
   4   0   3    18545.04    18657.04    368.42 o 
   5   0   3      248.79      267.46     78.66 o 
   6   0   3    41763.73    42868.15    936.63 o 
   7   0   3       22.22      135.56     63.81 o 
   8   0   3    75416.02    76209.41   1333.81 o 
   9   0   3       81.28       66.99     70.10 o 
  10   0   3   124593.01   128543.79   2203.20 o 
  11   0   3      198.29      405.76     95.94 o 
  12   0   3    43722.62    43459.33    854.98 o 
  13   0   3      152.42       22.68    234.81 o 
  14   0   3    41192.41    41701.57   1034.57 o 
  15   0   3     2538.60     2542.54    231.74 o 
  16   0   3    45844.58    47949.18   3058.83 o 
  17   0   3      251.48      274.29    133.46 o 
  18   0   3    21010.76    21638.84   1035.08 o 
  19   0   3      106.45      385.38    226.23 o 
  20   0   3    10325.19    10703.91    734.70 o 
  21   0   3        2.84       -1.26    205.55 o 
  22   0   3     4176.36     5043.50    610.61 o 
  23   0   3        6.08      309.21    251.71 o 
 -24   1   3     1216.43     1195.49    362.18 o 
 -23   1   3     1412.64     1447.14    277.09 o 
 -22   1   3     1645.01     1795.01    281.93 o 
 -21   1   3      109.01     -108.30    134.21 o 
 -20   1   3     3290.92     3471.35    259.93 o 
 -19   1   3       98.91      152.70    118.90 o 
 -18   1   3     5065.93     4788.82    263.56 o 
 -17   1   3     1423.87     1264.81    202.21 o 
 -16   1   3     8777.27     8263.93    630.03 o 
 -15   1   3     3819.94     4053.10    349.69 o 
 -14   1   3     7899.53     7751.79    341.71 o 
 -13   1   3     5991.16     5721.13    297.33 o 
 -12   1   3     9687.74     9794.47    363.61 o 
 -11   1   3     6673.94     6309.03    277.94 o 
 -10   1   3    17604.59    16373.25    474.88 o 
  -9   1   3     5825.23     5747.67    385.76 o 
  -8   1   3    26911.50    25793.29    811.49 o 
  -7   1   3     9364.03     9014.84    387.40 o 
  -5   1   3    11720.69    12464.60    502.91 o 
  -4   1   3    13307.14    13471.36    280.22 o 
  -3   1   3     5195.57     5345.95    136.70 o 
  -2   1   3    12424.60    12481.28    634.06 o 
  -1   1   3     9457.72    10040.88    278.44 o 
   0   1   3     1588.82     1679.91     37.99 o 
   1   1   3    12667.67    12598.07    244.62 o 
   2   1   3      436.71      460.06     62.06 o 
   3   1   3    39127.80    39260.52    595.77 o 
   4   1   3     3933.79     4030.71    122.64 o 
   5   1   3    31484.37    31380.48    504.57 o 
   6   1   3     4159.34     4186.85    175.68 o 
   7   1   3    20059.13    19974.20    415.40 o 
   8   1   3     1454.69     1775.64    248.05 o 
   9   1   3    20033.61    19880.32    901.16 o 
  10   1   3       44.74       97.89     81.71 o 
  11   1   3     7004.73     7213.14    310.73 o 
  12   1   3      431.66      268.37    103.91 o 
  13   1   3     3956.04     3931.43    234.36 o 
  14   1   3      128.59       30.86    103.26 o 
  15   1   3     2068.07     2397.78    216.14 o 
  16   1   3      723.84      618.74    144.10 o 
  17   1   3      440.02      592.45    241.12 o 
  18   1   3       63.98      283.49    202.53 o 
  19   1   3     1551.89     1750.36    339.73 o 
  20   1   3       86.52     -162.42    177.81 o 
  21   1   3     1970.28     1697.14    384.62 o 
  22   1   3       41.07      239.85    259.78 o 
 -24   2   3     1005.49      688.54    308.96 o 
 -23   2   3       94.90     -183.86    194.96 o 
 -22   2   3      665.47      549.82    258.01 o 
 -21   2   3      239.25      313.49    193.58 o 
 -20   2   3      126.96      354.56    168.10 o 
 -19   2   3     1491.70     1394.06    214.83 o 
 -18   2   3      968.42      966.63    187.73 o 
 -17   2   3      794.14      690.99    169.86 o 
 -16   2   3      470.04      566.57    187.65 o 
 -15   2   3      790.42      796.58    167.41 o 
 -14   2   3     1858.53     1876.37    208.05 o 
 -13   2   3     1259.10     1480.90    182.05 o 
 -12   2   3     2120.09     2199.09    198.75 o 
 -11   2   3      418.36      466.25    117.00 o 
 -10   2   3    23361.76    23308.23    824.99 o 
  -9   2   3      199.01       35.23     95.46 o 
  -8   2   3    45651.81    43883.70   1295.11 o 
  -7   2   3     1960.34     1983.54     93.79 o 
  -6   2   3    67777.69    68540.09   1195.50 o 
  -5   2   3      208.26      272.90     43.27 o 
  -4   2   3     7520.42     6949.09    153.51 o 
  -3   2   3    34377.60    35125.84    698.10 o 
  -2   2   3    92442.66    97744.42   1690.95 o 
  -1   2   3    32522.46    34270.27    519.45 o 
   0   2   3    55001.57    56300.28   1159.82 o 
   1   2   3    56586.48    60474.55   1865.36 o 
   2   2   3    26507.12    27227.87    903.17 o 
   3   2   3     2690.41     2869.51    266.34 o 
   4   2   3    57666.45    57185.16   1281.04 o 
   5   2   3      239.52      239.14     45.18 o 
   6   2   3    34097.20    33659.05    631.48 o 
   7   2   3      323.33      555.26     94.79 o 
   8   2   3     1543.26     1618.74    158.50 o 
   9   2   3      755.32      795.56     86.39 o 
  10   2   3     2845.39     2991.39    396.35 o 
  11   2   3     5013.57     5297.17    538.10 o 
  12   2   3     1961.54     1983.99    169.91 o 
  13   2   3     1778.82     2083.99    178.77 o 
  14   2   3      690.63      660.54    126.65 o 
  15   2   3      259.83      485.00    198.49 o 
  16   2   3     1458.33     1313.27    272.89 o 
  17   2   3      235.27      244.65    202.02 o 
  18   2   3     1605.05     1481.50    315.52 o 
  19   2   3       75.43      258.01    225.73 o 
  20   2   3      838.29      942.01    302.40 o 
  21   2   3       79.50     -222.45    182.10 o 
  22   2   3      152.17      544.27    276.17 o 
 -23   3   3      376.41      237.84    240.86 o 
 -22   3   3     5514.92     6016.79    636.84 o 
 -21   3   3      352.80      367.22    248.68 o 
 -19   3   3     2041.20     2984.18    501.40 o 
 -18   3   3     8421.80     7501.46    384.11 o 
 -17   3   3     3293.74     3754.75    294.55 o 
 -16   3   3     4622.77     5132.81    497.87 o 
 -15   3   3     6456.88     5794.35    312.45 o 
 -14   3   3     3996.92     4461.15    295.62 o 
 -13   3   3    14330.28    12951.12    443.33 o 
 -12   3   3     2287.14     2333.22    248.18 o 
 -11   3   3    13104.23     9882.65   1913.29 o 
 -10   3   3     3219.56     3468.40    143.60 o 
  -9   3   3    13902.29    14051.39    323.32 o 
  -8   3   3      732.81      762.09     81.58 o 
  -7   3   3    21986.59    21618.11    439.46 o 
  -6   3   3     1607.06     1506.73    193.68 o 
  -5   3   3     3397.72     3126.01    130.31 o 
  -4   3   3     1411.58     1563.85     85.71 o 
  -3   3   3     8122.47     8448.48    343.82 o 
  -2   3   3     1000.08     1158.67     78.35 o 
  -1   3   3     6804.94     7189.14    266.97 o 
   0   3   3     2572.21     2627.89     99.32 o 
   1   3   3      786.56      775.71    129.76 o 
   2   3   3     9309.39     9713.59    304.60 o 
   3   3   3    20357.03    19354.06   1730.81 o 
   4   3   3    19789.82    20131.11    732.93 o 
   5   3   3    24972.34    25907.28    907.21 o 
   6   3   3    15412.42    15678.30    613.63 o 
   7   3   3     6592.13     5526.52    602.91 o 
   8   3   3     7996.71     7859.29    212.36 o 
   9   3   3    11820.92    11401.56    283.30 o 
  10   3   3     3725.57     3727.88    229.96 o 
  11   3   3     2396.53     2301.26    163.18 o 
  12   3   3      643.00      715.02    133.92 o 
  13   3   3     2617.13     2867.15    342.00 o 
  14   3   3      358.59      564.96    197.48 o 
  15   3   3     1936.54     2784.43    365.20 o 
  16   3   3      231.93      267.60    187.39 o 
  17   3   3       67.00      164.95    183.36 o 
  18   3   3      758.95     1269.89    303.41 o 
  19   3   3     1565.23     2130.94    375.54 o 
  20   3   3     1506.44     1556.66    342.00 o 
  21   3   3     1940.20     2328.68    424.98 o 
  22   3   3     1302.66     1476.96    374.79 o 
 -23   4   3     1651.41     2274.45    431.03 o 
 -22   4   3     1811.07     1577.34    370.75 o 
 -16   4   3     4821.94     4260.63    322.33 o 
 -15   4   3      580.38      792.70    184.87 o 
 -13   4   3     5040.41     4804.42    295.97 o 
 -12   4   3     4202.62     3910.48    170.94 o 
 -11   4   3     7568.11     7339.09    227.95 o 
 -10   4   3     2820.06     2797.75    371.76 o 
  -9   4   3     5426.02     5105.50    226.84 o 
  -8   4   3     5749.14     5689.98    387.02 o 
  -7   4   3      563.72      634.09     93.97 o 
  -6   4   3     9187.63     9017.09    249.92 o 
  -5   4   3     4363.17     4235.24    156.97 o 
  -4   4   3     9502.87     9862.69    266.30 o 
  -3   4   3    13126.02    12506.93    301.03 o 
  -2   4   3    15262.98    16645.01    367.89 o 
  -1   4   3     4273.04     5106.31    252.18 o 
   0   4   3     4786.27     4532.08    149.14 o 
   1   4   3     9016.77     9452.20    319.14 o 
   2   4   3     7579.12     7316.42    273.22 o 
   3   4   3     6778.13     7547.06    280.27 o 
   4   4   3    12596.36    12744.06    396.68 o 
   5   4   3      718.06     1046.18    125.06 o 
   6   4   3     9710.94     9086.81    325.43 o 
   7   4   3    15336.42    15458.19    468.96 o 
   8   4   3     1817.35     1274.50    399.00 o 
  11   4   3     7896.83     7698.14    333.00 o 
  12   4   3    10449.57    10320.79    524.35 o 
  13   4   3     7842.86     7888.96    464.07 o 
  15   4   3     2261.96     2760.22    370.75 o 
  16   4   3     6891.63     7491.73    539.74 o 
  17   4   3     6011.67     5851.59    555.12 o 
  18   4   3    16117.79    15790.78    865.85 o 
  19   4   3     5357.14     6517.43    637.85 o 
  20   4   3     4452.50     4109.30    536.71 o 
  21   4   3     1568.80     1992.23    408.84 o 
 -20   5   3     2256.65     2295.39    418.67 o 
 -19   5   3      186.70      352.85    250.95 o 
 -18   5   3     3184.21     3735.77    482.48 o 
 -13   5   3     3920.50     3469.94    406.31 o 
 -12   5   3    14402.53    14664.65    751.09 o 
 -11   5   3     2771.73     2763.79    219.42 o 
 -10   5   3    13156.91    12877.04    412.91 o 
  -9   5   3     2388.49     2586.94    186.95 o 
  -8   5   3    21049.85    22068.23    501.60 o 
  -7   5   3     3351.72     3176.10    160.95 o 
  -6   5   3     5261.20     5110.05    189.21 o 
  -5   5   3     8882.31     8732.19    255.06 o 
  -4   5   3     1006.03     1044.10    100.54 o 
  -3   5   3      736.62      768.01    123.42 o 
  -2   5   3     3171.42     3076.42    182.82 o 
  -1   5   3     2376.30     2380.43    172.37 o 
   0   5   3      262.47      248.87     81.31 o 
   1   5   3     2568.39     2553.97    131.47 o 
   2   5   3     3937.01     4172.82    219.68 o 
   3   5   3     6885.74     6809.13    279.01 o 
   4   5   3     2755.26     2875.45    205.27 o 
   5   5   3     4398.67     3974.43    215.14 o 
   6   5   3     6084.40     5480.69    255.33 o 
   7   5   3     8993.98     8932.83    410.60 o 
   8   5   3     6453.07     5862.60    275.96 o 
   9   5   3     4287.01     4248.69    253.75 o 
  10   5   3     4428.64     4364.49    673.79 o 
  11   5   3      125.44      256.39    119.79 o 
  12   5   3     2239.93     1819.60    619.69 o 
  13   5   3      441.90      448.69    192.94 o 
  16   5   3      169.56      173.77    211.86 o 
  17   5   3      374.35      152.34    206.56 o 
  18   5   3      539.19      315.27    236.83 o 
  19   5   3       71.57      -13.87    204.29 o 
  20   5   3      398.58      343.77    257.76 o 
  21   5   3      242.06       56.75    261.04 o 
 -20   6   3      426.58      284.50    276.17 o 
 -19   6   3     1830.06     1669.14    400.01 o 
 -18   6   3      999.30      800.27    298.37 o 
 -17   6   3     3239.84     4118.63    514.51 o 
 -16   6   3     1423.32     1359.43    327.88 o 
 -15   6   3      855.27      605.31    258.27 o 
 -14   6   3     2240.55     2029.30    353.60 o 
 -13   6   3      442.14      485.51    231.28 o 
 -12   6   3     3658.65     3620.01    443.89 o 
 -11   6   3     5581.08     5007.47    266.28 o 
 -10   6   3     2294.71     2720.45    214.15 o 
  -9   6   3     1757.20     1714.31    145.68 o 
  -8   6   3    16592.51    16478.57    423.81 o 
  -7   6   3     5829.31     5423.14    271.95 o 
  -6   6   3    23023.59    23849.57    544.46 o 
  -5   6   3     8242.21     7928.05    304.55 o 
  -4   6   3    28652.47    30109.20    646.93 o 
  -3   6   3    31878.75    31794.42    673.87 o 
  -2   6   3    18887.62    19771.46    403.56 o 
  -1   6   3    15676.33    15528.80    345.62 o 
   0   6   3    20305.38    22967.98    449.62 o 
   1   6   3    18306.68    18777.29    386.75 o 
   2   6   3    24153.76    25775.82    714.54 o 
   3   6   3    10231.43    10277.88    378.14 o 
   4   6   3    15373.25    16220.16    515.04 o 
   5   6   3     7218.85     7392.34    594.47 o 
   6   6   3     9862.79     9439.72    366.03 o 
   7   6   3     5136.95     5157.03    270.74 o 
   8   6   3     9059.02     8692.95    400.64 o 
   9   6   3     3710.18     3518.48    258.53 o 
  10   6   3     1167.76     1176.67    178.10 o 
  11   6   3     3735.15     3939.91    288.38 o 
  12   6   3     4504.57     4209.03    301.30 o 
  17   6   3     2408.30     2696.15    416.40 o 
  18   6   3     1196.87     1431.56    325.35 o 
  19   6   3     1602.63     1578.85    366.72 o 
  20   6   3     1015.83      985.65    322.83 o 
 -20   7   3      929.48     1069.38    352.85 o 
 -19   7   3     1208.21     1608.36    403.79 o 
 -18   7   3     1998.58     1415.17    384.88 o 
 -17   7   3     2374.71     2275.97    427.25 o 
 -16   7   3     3652.91     3973.86    526.87 o 
 -15   7   3     7411.44     8042.30    637.09 o 
 -14   7   3     5230.10     6457.65    642.89 o 
 -13   7   3     1732.25     1442.91    340.99 o 
 -12   7   3     6947.79     6885.41    643.90 o 
 -11   7   3     4757.64     5523.46    551.84 o 
 -10   7   3     6356.27     6421.08    311.26 o 
  -9   7   3     7191.45     7419.03    273.73 o 
  -8   7   3     9458.59     9947.55    322.39 o 
  -7   7   3     4913.21     5218.24    230.52 o 
  -6   7   3     6800.85     7059.13    284.15 o 
  -5   7   3     8102.46     8409.54    375.23 o 
  -4   7   3     4656.26     4774.52    210.27 o 
  -3   7   3     6813.73     6964.42    331.99 o 
  -2   7   3     2552.93     2743.58    159.99 o 
  -1   7   3     1527.02     1536.82    117.67 o 
   0   7   3     7159.58     7358.61    218.77 o 
   1   7   3     1987.00     2208.76    135.34 o 
   2   7   3    11215.54    11442.97    290.52 o 
   3   7   3      995.38      985.64    128.64 o 
   4   7   3    13678.68    13700.74    403.63 o 
   5   7   3     2887.18     2822.35    236.12 o 
   6   7   3     5176.39     4496.82    454.61 o 
   7   7   3      836.22     1165.65    251.96 o 
   8   7   3     8041.11     7554.09    350.99 o 
   9   7   3      108.77      -11.36    109.21 o 
  10   7   3     6373.54     6851.72    340.02 o 
  11   7   3      773.05      734.67    164.81 o 
  12   7   3     5776.77     4958.75    535.20 o 
  13   7   3      688.04      948.07    293.32 o 
 -19   8   3     3217.74     2964.26    524.85 o 
 -18   8   3      604.37     1103.43    363.94 o 
 -17   8   3     3571.82     3737.03    545.54 o 
 -16   8   3     1423.31     1007.34    319.30 o 
 -15   8   3      898.90     1104.19    339.48 o 
 -14   8   3     1563.15     1351.36    346.54 o 
 -13   8   3     1059.75     1251.48    337.71 o 
 -12   8   3      416.28      704.43    276.93 o 
 -11   8   3      126.46      -57.76    156.62 o 
 -10   8   3      180.57      114.78    136.68 o 
  -9   8   3     1994.58     2110.03    184.99 o 
  -8   8   3     3487.79     3481.01    226.03 o 
  -7   8   3     6958.39     7240.58    436.83 o 
  -6   8   3     1584.26     1717.75    162.92 o 
  -5   8   3    10061.39     9746.10    326.71 o 
  -4   8   3     3135.57     3108.73    177.19 o 
  -3   8   3    14998.93    15093.98    364.23 o 
  -2   8   3     1061.14     1149.28    118.49 o 
  -1   8   3    11614.47    11522.71    303.66 o 
   0   8   3     1593.74     1550.00    130.66 o 
   1   8   3     8092.05     7591.41    237.84 o 
   2   8   3     2144.28     2146.82    187.44 o 
   3   8   3     6459.93     6550.26    278.55 o 
   4   8   3     3560.51     3882.23    246.14 o 
   5   8   3     6498.42     5883.35    274.93 o 
   6   8   3     4652.25     4428.12    366.84 o 
   7   8   3     6142.43     5658.14    285.23 o 
   8   8   3      867.13      879.34    171.96 o 
   9   8   3     5948.08     5782.56    338.37 o 
  10   8   3     1973.19     1654.11    218.15 o 
  11   8   3     4467.82     4286.87    324.62 o 
  12   8   3     1446.87     1616.68    339.48 o 
  13   8   3     8764.07     8018.60    636.08 o 
 -18   9   3      854.22     1562.96    422.71 o 
 -17   9   3     1491.79     1838.38    447.93 o 
 -16   9   3     2622.81     3011.92    529.90 o 
 -15   9   3     1489.35     1813.66    421.70 o 
 -14   9   3     3559.73     3432.87    531.41 o 
 -13   9   3     1314.97     1275.44    354.61 o 
 -12   9   3     7106.98     6499.52    687.03 o 
 -11   9   3      991.88     1322.86    360.41 o 
 -10   9   3     8168.52     8919.34    443.09 o 
  -9   9   3      942.60     1060.80    199.43 o 
  -8   9   3     3813.18     4107.40    369.49 o 
  -7   9   3     1479.52     1311.52    205.75 o 
  -6   9   3      826.23      589.82    122.63 o 
  -5   9   3     2454.72     2310.64    201.13 o 
  -4   9   3     1308.00     1459.21    263.81 o 
  -3   9   3     1792.13     1810.25    180.11 o 
  -2   9   3       25.56      -15.29     88.04 o 
  -1   9   3      810.54      814.24    135.79 o 
   0   9   3      866.87      765.71    135.00 o 
   1   9   3     1020.75     1012.32    147.82 o 
   2   9   3     2734.44     2715.93    216.60 o 
   3   9   3     1057.06     1277.03    159.70 o 
   4   9   3     7905.21     8024.83    488.02 o 
   5   9   3     1195.60     1288.63    166.76 o 
   6   9   3     8395.70     8856.39    441.56 o 
   7   9   3      787.71      810.07    144.54 o 
   8   9   3     7833.15     7357.72    332.12 o 
   9   9   3      275.76       30.31    116.58 o 
  10   9   3     3860.02     3794.85    273.04 o 
  11   9   3       50.55      -38.77    141.41 o 
  12   9   3     1886.57     2311.96    466.22 o 
  13   9   3       38.78      213.01    176.23 o 
  14   9   3      127.84      225.98    264.82 o 
  15   9   3       61.22       45.90    259.53 o 
  16   9   3      118.29     -150.32    251.46 o 
 -16  10   3      985.82      951.85    353.35 o 
 -15  10   3     3843.81     5023.32    681.73 o 
 -14  10   3      650.58      811.87    345.03 o 
 -13  10   3     3601.68     3375.61    544.27 o 
 -12  10   3      141.38      118.54    247.67 o 
 -11  10   3     3467.93     2867.41    482.99 o 
 -10  10   3     1383.34     1117.55    346.04 o 
  -9  10   3     3342.48     3620.26    531.41 o 
  -8  10   3      168.34       43.89    218.67 o 
  -7  10   3     7965.61     7971.57    689.17 o 
  -6  10   3     1681.06     1756.39    191.58 o 
  -5  10   3     7105.94     7048.23    321.51 o 
  -4  10   3     2471.82     2332.09    211.24 o 
  -3  10   3     6597.39     6597.89    553.21 o 
  -2  10   3     3021.85     2941.16    235.50 o 
  -1  10   3     3423.26     3651.63    257.97 o 
   0  10   3     1471.83     1401.03    178.66 o 
   1  10   3     7592.36     7377.99    335.20 o 
   2  10   3     2061.22     2297.69    299.32 o 
   3  10   3     7929.42     7932.81    350.97 o 
   4  10   3     1614.04     1691.44    194.07 o 
   5  10   3     4369.54     4588.19    298.84 o 
   6  10   3     1483.56     1342.28    181.23 o 
   7  10   3     2479.59     2231.24    222.10 o 
   8  10   3      294.29      631.87    148.57 o 
   9  10   3     5019.04     5555.95    384.93 o 
  10  10   3      720.81      178.27    164.56 o 
  11  10   3     5377.35     5066.67    433.41 o 
  12  10   3     1003.12      683.90    224.69 o 
  13  10   3     5380.29     5786.46    481.00 o 
  14  10   3      506.97      559.91    340.74 o 
 -14  11   3     1700.15     2343.56    518.04 o 
 -13  11   3     3850.75     4086.60    621.70 o 
 -12  11   3     2743.10     3113.82    548.56 o 
 -11  11   3     2716.22     3165.27    555.62 o 
 -10  11   3     2597.59     2829.83    503.16 o 
  -9  11   3     2516.74     2426.79    469.12 o 
  -8  11   3     4265.94     3052.28    510.73 o 
  -7  11   3     4797.17     5200.37    631.79 o 
  -6  11   3      948.67     1145.22    228.15 o 
  -5  11   3     1738.81     1602.33    250.63 o 
  -4  11   3     1598.29     1421.19    304.29 o 
  -3  11   3     1582.20     2494.13    670.38 o 
  -2  11   3       40.11       50.11    141.90 o 
  -1  11   3      445.19      149.14    270.25 o 
   0  11   3      235.54      130.64    156.17 o 
   1  11   3      242.24      432.85    178.72 o 
   2  11   3     1434.67     1397.66    244.15 o 
   3  11   3     1083.11      736.12    204.88 o 
   4  11   3     1047.11     1249.42    239.40 o 
   5  11   3      949.20     1216.95    241.64 o 
   6  11   3     2282.66     1999.62    284.25 o 
   7  11   3       96.36      237.51    172.56 o 
   8  11   3     2686.46     2532.44    251.38 o 
   9  11   3      387.54      604.86    195.52 o 
  10  11   3     1220.43     1018.95    310.60 o 
  11  11   3      167.55      125.38    183.39 o 
  12  11   3     1084.17     1199.94    335.70 o 
 -10  12   3      236.16      118.79    299.63 o 
  -9  12   3     1875.59     1712.27    429.01 o 
  -8  12   3       28.07      -79.19    227.50 o 
  -7  12   3     3985.26     3685.33    578.83 o 
  -6  12   3      500.67      670.38    326.87 o 
  -5  12   3     8791.20     8430.98    508.88 o 
  -4  12   3     1171.35     1199.07    246.96 o 
  -3  12   3    10580.35    10189.37    528.93 o 
  -2  12   3     1304.24     1554.29    357.26 o 
  -1  12   3     7752.14     7408.72    520.59 o 
   0  12   3      648.49      509.05    201.16 o 
   1  12   3    11161.27    11735.87    579.79 o 
   2  12   3       77.22       69.00    161.18 o 
   3  12   3     7622.26     7479.29    535.98 o 
   4  12   3       34.03     -127.40    163.97 o 
   5  12   3     3962.65     3092.66    355.10 o 
   6  12   3      137.34       77.91    160.19 o 
   7  12   3     3339.81     3126.51    359.96 o 
   8  12   3      671.35     1286.03    415.39 o 
   9  12   3     2570.98     2820.49    555.62 o 
  -5  13   3     1051.58     1500.41    422.71 o 
  -4  13   3       16.52      -92.95    159.04 o 
  -3  13   3     1500.89     1507.03    329.39 o 
  -2  13   3      288.66      290.88    198.99 o 
  -1  13   3     1917.66     1830.15    298.07 o 
   0  13   3      294.94       80.31    181.19 o 
   1  13   3     1816.88     1758.21    302.37 o 
   2  13   3     1139.42      858.78    241.38 o 
   3  13   3     3474.16     3311.45    383.96 o 
  -5 -13   4     3255.89     3091.37    545.54 o 
  -4 -13   4      366.23     1049.20    400.77 o 
   0 -13   4      168.64      583.12    419.43 o 
   1 -13   4      238.30      291.81    411.61 o 
   2 -13   4      730.97      532.42    451.21 o 
   3 -13   4      782.55      895.86    486.77 o 
 -10 -12   4      621.88      911.24    402.03 o 
  -9 -12   4     1105.85     1500.92    434.31 o 
  -8 -12   4      875.25      998.01    403.54 o 
  -7 -12   4     1207.80     1277.46    396.23 o 
  -6 -12   4     1540.00     1979.62    448.18 o 
  -5 -12   4     1688.17     2244.94    471.89 o 
  -4 -12   4     2569.66     3423.53    526.12 o 
  -3 -12   4     2591.93     2006.60    443.64 o 
  -2 -12   4     4051.75     4775.39    581.10 o 
   2 -12   4      179.07     -361.42    334.94 o 
   3 -12   4     2043.41     2016.94    499.38 o 
   4 -12   4       78.98      190.92    395.47 o 
   5 -12   4     1351.34     1388.43    462.31 o 
   6 -12   4      227.80      686.02    408.08 o 
   7 -12   4     3843.01     5592.56    723.35 o 
   8 -12   4      502.67        6.31    384.62 o 
 -14 -11   4     1802.44     2345.33    495.35 o 
 -13 -11   4      689.83     1236.60    412.37 o 
 -12 -11   4     2666.39     2751.64    517.54 o 
 -11 -11   4      949.22     1067.87    383.11 o 
 -10 -11   4     1731.78     2080.00    449.70 o 
  -9 -11   4     1019.69     1343.03    397.49 o 
  -8 -11   4     1520.67     2152.38    444.40 o 
  -7 -11   4     1619.45     1512.52    393.70 o 
  -6 -11   4      420.96      189.66    310.47 o 
  -5 -11   4     2355.57     2419.48    460.04 o 
  -4 -11   4       66.66     -387.40    258.27 o 
  -3 -11   4     4218.38     4134.27    530.40 o 
  -2 -11   4      115.19       90.54    274.16 o 
  -1 -11   4     2612.16     2168.78    409.59 o 
   3 -11   4     2649.39     2607.63    485.76 o 
   4 -11   4     3570.28     3883.65    359.53 o 
   5 -11   4     2347.16     2443.49    305.08 o 
   6 -11   4     3783.21     3950.62    373.62 o 
   7 -11   4     2381.75     2667.98    326.87 o 
   8 -11   4     3671.61     4275.27    395.50 o 
   9 -11   4      765.44      648.62    223.45 o 
  10 -11   4     1437.07     1627.31    287.83 o 
  11 -11   4      214.83      273.78    207.12 o 
  12 -11   4     1461.97     1397.26    485.51 o 
 -16 -10   4      531.27      877.95    376.55 o 
 -15 -10   4      919.94      920.58    381.09 o 
 -14 -10   4       98.51      602.28    339.73 o 
 -13 -10   4      936.63     1069.38    374.79 o 
 -12 -10   4       79.62      -73.14    272.14 o 
 -11 -10   4     3212.58     3112.56    497.62 o 
 -10 -10   4       41.95      170.50    283.99 o 
  -9 -10   4     4057.10     3727.20    515.77 o 
  -8 -10   4      114.31       -8.32    292.57 o 
  -7 -10   4    12541.90    12567.25    789.17 o 
  -6 -10   4      233.73     -124.59    280.46 o 
  -5 -10   4    16544.55    16735.07    897.37 o 
  -4 -10   4      888.64     1715.30    385.13 o 
  -3 -10   4    13756.45    12905.22    753.86 o 
  -2 -10   4      990.56     1246.94    339.98 o 
  -1 -10   4     9754.95    10558.94    888.80 o 
   0 -10   4     1262.22     1367.41    322.83 o 
   1 -10   4    14057.05    14383.88    745.42 o 
   2 -10   4     1860.10     1923.88    336.96 o 
   3 -10   4     7995.48     7863.74    538.98 o 
   4 -10   4      618.51      540.81    192.26 o 
   5 -10   4     3469.39     3876.24    619.56 o 
   6 -10   4     1220.27     1076.17    172.72 o 
   7 -10   4     2999.44     2733.60    244.25 o 
   8 -10   4     1089.45     1247.64    180.36 o 
   9 -10   4     2423.76     2212.10    228.43 o 
  10 -10   4     1140.47     1548.96    741.63 o 
  11 -10   4     2353.16     1978.94    293.43 o 
  12 -10   4      818.61     1347.66    261.86 o 
  13 -10   4     3136.78     3184.20    363.78 o 
  14 -10   4     1321.71     1246.64    276.95 o 
 -18  -9   4     1839.53     1617.17    284.27 o 
 -17  -9   4     2343.12     2194.45    372.01 o 
 -16  -9   4     4507.20     5288.21    415.81 o 
 -15  -9   4     3775.70     3769.07    347.43 o 
 -14  -9   4     6980.06     6843.29    415.80 o 
 -13  -9   4     4477.27     3962.55    563.95 o 
 -12  -9   4     9154.21     9733.90    608.84 o 
 -11  -9   4     2193.31     1790.71    403.79 o 
 -10  -9   4    12767.45    12774.57    796.99 o 
  -9  -9   4     1945.64     2213.42    424.73 o 
  -8  -9   4     4779.31     4540.08    520.57 o 
  -7  -9   4      307.59      157.13    280.21 o 
  -6  -9   4     2717.70     3352.66    459.78 o 
  -5  -9   4     1108.91     1171.28    341.50 o 
  -4  -9   4     3041.17     3322.15    450.20 o 
  -3  -9   4     1656.60     1876.97    366.21 o 
  -2  -9   4      206.65       67.16    128.22 o 
  -1  -9   4      577.17      561.59    163.62 o 
   0  -9   4     1886.22     2208.02    235.30 o 
   1  -9   4     1885.58     2144.07    229.90 o 
   2  -9   4     2532.45     2300.49    235.62 o 
   3  -9   4       27.09       27.04     92.74 o 
   4  -9   4     8414.86     9666.14    782.24 o 
   5  -9   4      786.88      803.24    147.09 o 
   6  -9   4     6297.18     6595.33    331.35 o 
   7  -9   4     1194.87     1550.76    185.24 o 
   8  -9   4     4919.21     5078.58    304.69 o 
   9  -9   4      968.73     1167.68    250.32 o 
  10  -9   4     1485.40     1229.34    215.48 o 
  11  -9   4      245.12      233.34    163.51 o 
  12  -9   4      946.54      676.43    203.90 o 
  13  -9   4       89.69      281.15    188.53 o 
  14  -9   4      237.91      138.13    188.40 o 
  15  -9   4       81.51     -240.66    160.44 o 
  16  -9   4       50.57      269.61    200.25 o 
 -19  -8   4     2602.25     2879.44    347.38 o 
 -18  -8   4      365.92      587.31    208.87 o 
 -17  -8   4     2481.02     2769.60    316.64 o 
 -16  -8   4      991.95     1074.06    241.37 o 
 -15  -8   4     1414.85     1468.85    237.46 o 
 -14  -8   4     1521.52     1997.95    252.78 o 
 -13  -8   4      888.69      755.55    180.11 o 
 -12  -8   4     1395.14     1669.72    225.51 o 
 -11  -8   4     2461.58     2778.69    264.10 o 
 -10  -8   4     2202.70     2582.25    255.58 o 
  -9  -8   4      188.49      291.51    256.50 o 
  -8  -8   4     1548.71     1633.94    205.49 o 
  -7  -8   4     4782.76     5271.16    299.16 o 
  -6  -8   4     1578.31     1765.20    198.80 o 
  -5  -8   4    14273.87    15628.74    630.78 o 
  -4  -8   4     1731.38     1675.51    187.05 o 
  -3  -8   4    11899.62    12037.75    409.09 o 
  -2  -8   4     1156.46     1530.77    160.05 o 
  -1  -8   4    11708.19    12293.91    614.52 o 
   0  -8   4     2230.76     2347.60    227.78 o 
   1  -8   4     3855.04     4401.86    240.65 o 
   2  -8   4     1178.18     1285.76    196.65 o 
   3  -8   4     5317.10     5550.67    316.38 o 
   4  -8   4     5668.17     5605.91    298.35 o 
   5  -8   4     6421.47     5861.09    307.34 o 
   6  -8   4     1778.17     1910.64    186.15 o 
   7  -8   4     1857.81     2472.61    338.12 o 
   8  -8   4     1084.42      985.01    162.08 o 
   9  -8   4     6398.28     6357.53    504.53 o 
  10  -8   4     1403.13     1458.49    174.22 o 
  11  -8   4     5160.74     6202.12    314.62 o 
  12  -8   4     2518.47     2319.53    291.94 o 
  13  -8   4     6320.15     7000.50    473.85 o 
  14  -8   4     1283.48     1513.49    267.03 o 
  15  -8   4     6587.17     7383.09    499.86 o 
  16  -8   4      569.38      509.59    262.93 o 
  17  -8   4     4424.92     4699.36    427.14 o 
 -21  -7   4      488.80      593.25    227.60 o 
 -20  -7   4      415.27      297.82    191.06 o 
 -19  -7   4      483.36      380.52    192.74 o 
 -18  -7   4     2748.46     2762.72    314.30 o 
 -17  -7   4      290.55      465.39    181.18 o 
 -16  -7   4     6247.01     6333.15    425.89 o 
 -15  -7   4     3974.95     4119.29    343.06 o 
 -14  -7   4     8929.26     8655.70    586.39 o 
 -13  -7   4     4495.22     4358.69    237.37 o 
 -12  -7   4     9719.26    10438.82    442.01 o 
 -11  -7   4     5421.20     4942.17    304.01 o 
 -10  -7   4    21899.15    21451.93    655.58 o 
  -9  -7   4     1765.06     1931.33    212.01 o 
  -8  -7   4    10514.54    10806.16    466.22 o 
  -7  -7   4     2208.75     2213.23    210.51 o 
  -6  -7   4    16594.74    17036.37    518.69 o 
  -5  -7   4     7550.43     7615.39    312.36 o 
  -4  -7   4     6400.89     6686.97    290.63 o 
  -3  -7   4     4857.58     5273.92    203.95 o 
  -2  -7   4     6751.91     7058.04    229.21 o 
  -1  -7   4     4652.79     4983.89    192.30 o 
   0  -7   4     6418.09     6519.57    316.71 o 
   1  -7   4    11003.51    11878.97    403.64 o 
   2  -7   4     7425.29     7862.34    328.48 o 
   3  -7   4     3668.17     3906.60    509.34 o 
   4  -7   4    11772.67    12366.18    436.48 o 
   5  -7   4      418.03      304.69    108.90 o 
   6  -7   4     8554.67     8044.94    298.69 o 
   7  -7   4     4318.75     4016.61    242.75 o 
   8  -7   4     4489.98     4525.17    260.18 o 
   9  -7   4     2428.39     2473.45    202.91 o 
  10  -7   4     6092.04     6377.74    288.19 o 
  11  -7   4      948.07     1018.77    154.48 o 
  12  -7   4     3271.56     2902.46    229.56 o 
  13  -7   4       91.85      235.26    171.96 o 
  14  -7   4      220.24      397.40    176.17 o 
  15  -7   4       73.29       16.27    162.59 o 
  16  -7   4      305.74      155.88    210.85 o 
  17  -7   4       29.56     -210.80    140.53 o 
  18  -7   4      591.91      533.53    209.71 o 
  19  -7   4       61.83      100.29    256.25 o 
 -22  -6   4      977.97      659.24    248.56 o 
 -21  -6   4     2981.42     3075.18    346.52 o 
 -20  -6   4      341.71      302.67    195.97 o 
 -19  -6   4     3173.92     3342.27    445.91 o 
 -18  -6   4      560.25      743.79    202.02 o 
 -17  -6   4     5701.12     5554.25    889.18 o 
 -16  -6   4     2847.62     2478.70    273.81 o 
 -15  -6   4     2988.33     3189.66    297.98 o 
 -14  -6   4      365.53      414.14    116.35 o 
 -13  -6   4     1128.86     1494.66    178.06 o 
 -12  -6   4     5666.19     5695.61    247.74 o 
 -11  -6   4     1724.66     1674.61    465.08 o 
 -10  -6   4      224.59      270.44    118.34 o 
  -9  -6   4     2240.20     2342.02    266.34 o 
  -8  -6   4     3812.80     3972.98    241.55 o 
  -7  -6   4     3111.09     3127.72    226.35 o 
  -6  -6   4     4841.40     5115.10    603.17 o 
  -5  -6   4     9821.42     9718.50    338.02 o 
  -4  -6   4     8323.23     8022.09    293.10 o 
  -3  -6   4    16126.07    16368.75    408.78 o 
  -2  -6   4     4954.47     5086.56    160.75 o 
  -1  -6   4    13190.85    13651.82    285.87 o 
   0  -6   4     6048.94     5520.35    747.92 o 
   1  -6   4     6216.93     6209.48    311.98 o 
   2  -6   4    12679.13    13148.38    424.22 o 
   3  -6   4     1834.84     2224.14    289.04 o 
   4  -6   4     9692.36     9703.35    448.06 o 
   5  -6   4     1926.91     2052.80    248.43 o 
   6  -6   4    13878.91    13937.42    580.09 o 
   7  -6   4     7004.73     6741.51    261.88 o 
   8  -6   4     5441.55     5541.52    247.74 o 
   9  -6   4    10463.68    10282.58    502.83 o 
  10  -6   4     7058.22     7351.61    510.68 o 
  11  -6   4     8037.34     7970.25    306.26 o 
  12  -6   4    10596.71     9933.44    387.13 o 
  13  -6   4     9388.29     9988.61    357.36 o 
  14  -6   4     7449.01     6810.48    500.77 o 
  15  -6   4    11825.92    12205.79    537.97 o 
  16  -6   4     6274.88     5658.60    426.09 o 
  17  -6   4     3630.55     4358.80    669.12 o 
  18  -6   4     4634.00     4231.82    509.72 o 
  19  -6   4     2667.84     2805.92    337.73 o 
  20  -6   4     2529.80     2796.59    347.09 o 
 -22  -5   4     2303.60     2553.32    330.37 o 
 -21  -5   4      668.12      641.43    212.62 o 
 -20  -5   4     2209.56     2538.69    306.26 o 
 -19  -5   4     1146.21     1138.25    221.61 o 
 -18  -5   4     2291.58     2223.66    276.03 o 
 -17  -5   4     1997.78     1903.13    254.74 o 
 -16  -5   4     3626.87     3949.82    427.23 o 
 -15  -5   4     7047.57     6587.55    283.87 o 
 -14  -5   4     3526.07     3999.13    292.08 o 
 -13  -5   4     4714.92     5194.55    240.02 o 
 -12  -5   4     3577.95     3875.84    222.08 o 
 -11  -5   4     9063.51     9063.21    266.82 o 
 -10  -5   4     1999.65     1999.59    198.76 o 
  -9  -5   4     6770.51     6629.92    295.26 o 
  -8  -5   4     3411.95     3653.35    353.35 o 
  -7  -5   4    11420.30    10841.59    364.62 o 
  -6  -5   4     5029.05     5160.25    233.83 o 
  -5  -5   4     8750.82     8830.75    302.16 o 
  -4  -5   4    10831.64    11038.59    337.06 o 
  -3  -5   4     3361.72     3374.03    195.60 o 
  -2  -5   4     1237.36     1224.81     96.91 o 
  -1  -5   4     1570.61     1715.43     94.35 o 
   0  -5   4    12709.90    12280.44    367.66 o 
   1  -5   4     3805.89     4133.89    267.01 o 
   2  -5   4     8247.20     8340.91    302.58 o 
   3  -5   4     3158.36     3639.17    208.89 o 
   4  -5   4    10626.27    10433.99    353.01 o 
   5  -5   4     4123.88     4288.79    235.44 o 
   6  -5   4    12016.84    12342.26    404.21 o 
   7  -5   4     5130.62     5266.97    223.94 o 
   8  -5   4    10130.30    10231.57    247.13 o 
   9  -5   4     3075.09     3025.39    202.00 o 
  10  -5   4     3223.60     3038.83    256.41 o 
  11  -5   4     1231.47     1122.32    142.57 o 
  12  -5   4     2255.28     2521.79    197.87 o 
  13  -5   4       53.15       39.56     91.48 o 
  14  -5   4       69.76       54.04    106.37 o 
  15  -5   4      220.30      359.61    170.03 o 
  16  -5   4      108.95        2.10    140.33 o 
  17  -5   4       58.56        1.89    154.61 o 
  18  -5   4      775.93     1110.53    228.88 o 
  19  -5   4      265.95      359.27    225.60 o 
  20  -5   4     1217.12     1640.28    282.67 o 
 -23  -4   4     1671.36     2203.53    304.41 o 
 -22  -4   4      754.25      609.10    214.09 o 
 -21  -4   4     2231.51     2236.70    670.00 o 
 -20  -4   4      858.07      646.00    225.48 o 
 -19  -4   4     1912.75     2086.14    269.26 o 
 -18  -4   4      555.77      951.26    195.81 o 
 -17  -4   4     1165.80     1582.75    175.80 o 
 -16  -4   4      910.79      967.73    149.99 o 
 -15  -4   4      662.42      667.74    134.69 o 
 -14  -4   4     2115.53     2102.92    182.65 o 
 -13  -4   4     2669.80     3011.49    200.43 o 
 -12  -4   4      333.65      175.13     59.92 o 
 -11  -4   4      537.29      567.16     72.91 o 
 -10  -4   4     8923.93     8625.32    209.84 o 
  -9  -4   4    18025.54    17958.54    392.10 o 
  -8  -4   4    38387.70    39362.85    937.98 o 
  -7  -4   4     5751.40     5280.48    268.98 o 
  -6  -4   4    62906.68    64979.29   1404.37 o 
  -5  -4   4    16127.77    17070.08    451.96 o 
  -4  -4   4    26684.71    27667.88    648.84 o 
  -3  -4   4    40829.86    42684.26    668.23 o 
  -2  -4   4    46396.67    49954.82    762.44 o 
  -1  -4   4    34684.45    37333.62    583.77 o 
   0  -4   4    32890.09    35033.57    793.32 o 
   1  -4   4    27771.92    28798.11    551.28 o 
   2  -4   4    37558.82    39690.58    903.12 o 
   3  -4   4    15854.24    16880.71    460.12 o 
   4  -4   4    29520.99    31523.25    756.99 o 
   5  -4   4      116.01      251.03     79.75 o 
   6  -4   4    12981.16    13016.39    549.46 o 
   7  -4   4    12411.75    12633.26    339.95 o 
   8  -4   4     2459.23     2145.16    215.30 o 
   9  -4   4      948.42      658.16    110.15 o 
  10  -4   4      877.07     1016.95    131.33 o 
  11  -4   4      899.86      801.45    124.29 o 
  12  -4   4     1876.15     1617.16    162.46 o 
  13  -4   4     2225.64     2179.27    186.09 o 
  14  -4   4     1316.14     1435.05    159.20 o 
  15  -4   4     2259.80     2031.04    256.57 o 
  16  -4   4     1510.11     1742.72    249.50 o 
  17  -4   4      675.30      841.86    218.04 o 
  18  -4   4      985.12     1056.68    217.05 o 
  19  -4   4      339.12      435.92    187.93 o 
  20  -4   4      533.35      851.83    218.30 o 
  21  -4   4      664.28      874.14    231.81 o 
 -24  -3   4     1494.29     1843.64    283.83 o 
 -23  -3   4      396.83      316.27    186.22 o 
 -22  -3   4     2215.00     2015.92    280.86 o 
 -21  -3   4      259.06      465.71    186.26 o 
 -20  -3   4     5968.70     4893.33    381.72 o 
 -19  -3   4      393.63      261.75    198.49 o 
 -18  -3   4    11082.87    11556.17    587.23 o 
 -17  -3   4       74.57      -66.93    104.87 o 
 -16  -3   4    11898.75    12650.65    741.15 o 
 -15  -3   4     2789.03     3212.25    216.94 o 
 -14  -3   4    14660.67    14492.60    445.54 o 
 -13  -3   4     5245.63     5108.60    309.07 o 
 -12  -3   4    23053.16    23969.66    439.61 o 
 -11  -3   4    15997.51    15902.15    314.55 o 
 -10  -3   4    21832.41    22069.43    396.54 o 
  -9  -3   4     2501.83     2327.00    126.14 o 
  -8  -3   4    35940.09    37247.18    680.91 o 
  -7  -3   4     2530.91     2797.80    233.55 o 
  -6  -3   4    43562.68    45154.75    999.36 o 
  -5  -3   4      153.77       91.14     74.15 o 
  -4  -3   4    11693.64    12772.29    282.42 o 
  -3  -3   4      902.62     1070.49     73.64 o 
  -2  -3   4     5228.88     5125.88    191.67 o 
  -1  -3   4     6624.54     6543.09    139.05 o 
   0  -3   4      216.21      217.42     55.11 o 
   1  -3   4    13338.48    12984.35    334.49 o 
   2  -3   4     1752.72     2056.41    102.34 o 
   3  -3   4    26726.88    28205.54   1147.32 o 
   4  -3   4     3054.22     3221.20    161.92 o 
   5  -3   4    43867.42    45192.48   1009.57 o 
   6  -3   4     2971.71     3238.25    171.36 o 
   7  -3   4    15243.55    15191.71    415.15 o 
   8  -3   4     3682.96     3997.59    141.63 o 
   9  -3   4     8572.85     8480.44    221.84 o 
  10  -3   4     2011.23     2020.65    125.77 o 
  11  -3   4     1122.08     1171.31    110.34 o 
  12  -3   4      666.91      713.16    118.88 o 
  13  -3   4      499.42      389.08    109.26 o 
  14  -3   4      142.49      125.91     98.00 o 
  15  -3   4      118.79      115.58     97.70 o 
  16  -3   4      323.83      322.60    150.89 o 
  17  -3   4      539.98      407.84    163.18 o 
  18  -3   4     1008.69      824.67    206.75 o 
  19  -3   4     1496.08     1553.97    243.75 o 
  20  -3   4      276.54      348.15    180.10 o 
  21  -3   4     1982.26     1674.94    373.78 o 
  22  -3   4      162.04      -59.77    237.33 o 
 -24  -2   4     1299.91     1786.01    275.32 o 
 -23  -2   4      694.81      843.98    217.23 o 
 -22  -2   4     5701.07     5531.91    427.88 o 
 -21  -2   4      385.52      573.98    181.87 o 
 -20  -2   4     7209.73     7603.29    347.51 o 
 -19  -2   4     2388.54     2609.67    224.35 o 
 -18  -2   4     5771.97     6126.06    293.12 o 
 -17  -2   4       55.65        6.26    101.58 o 
 -16  -2   4     9603.08    10454.79    349.62 o 
 -15  -2   4       57.59      144.66    100.68 o 
 -14  -2   4    12458.72    11956.72    355.62 o 
 -13  -2   4      471.79      436.56     69.88 o 
 -12  -2   4      731.61      662.22     73.29 o 
 -11  -2   4     1781.31     1921.16    160.92 o 
 -10  -2   4      521.91      555.02    101.06 o 
  -9  -2   4      848.50      852.27     63.27 o 
  -8  -2   4      606.65      771.12     90.23 o 
  -7  -2   4     2180.34     2214.35    162.84 o 
  -6  -2   4    11446.03    12472.94    348.81 o 
  -5  -2   4    10048.08    10992.02    305.54 o 
  -4  -2   4    19407.05    20232.63    388.06 o 
  -3  -2   4    27754.28    29859.88    739.54 o 
  -2  -2   4    33344.86    35429.67    609.19 o 
  -1  -2   4    23913.59    25755.01    571.09 o 
   0  -2   4     2873.65     2703.99    120.04 o 
   1  -2   4     3675.08     4406.99    141.01 o 
   2  -2   4    15160.37    16238.11    405.41 o 
   3  -2   4    15780.70    16969.99    425.75 o 
   4  -2   4    13627.49    14118.70    377.25 o 
   5  -2   4      488.48      797.19     99.06 o 
   6  -2   4     4201.32     3928.00    122.92 o 
   7  -2   4     1859.43     2120.76    106.73 o 
   8  -2   4    27261.23    27073.23    471.25 o 
   9  -2   4     1179.65     1180.70    116.29 o 
  10  -2   4    37072.73    37355.97    740.89 o 
  11  -2   4      574.18      666.48    165.30 o 
  12  -2   4    17280.09    17423.40    433.01 o 
  13  -2   4     1767.71     1996.95    172.14 o 
  14  -2   4    15464.42    15807.70    583.49 o 
  15  -2   4     1361.67     1791.61    623.60 o 
  16  -2   4    15706.63    16999.38    463.77 o 
  17  -2   4     2379.67     2678.83    272.29 o 
  18  -2   4    16378.81    16569.77    607.56 o 
  19  -2   4     1054.52     1542.73    236.12 o 
  20  -2   4     6568.31     7928.31    725.36 o 
  21  -2   4      920.84     1313.27    338.97 o 
  22  -2   4     3067.91     2578.87    471.13 o 
 -24  -1   4     2330.88     1949.20    273.31 o 
 -23  -1   4       89.27      389.29    267.60 o 
 -22  -1   4     2566.91     2539.43    287.20 o 
 -21  -1   4      115.83      249.21    135.59 o 
 -20  -1   4     3279.50     3645.82    268.03 o 
 -19  -1   4     2844.50     3129.77    237.82 o 
 -18  -1   4     7365.16     7663.82    358.66 o 
 -17  -1   4     2712.41     2950.29    224.42 o 
 -16  -1   4     4944.87     4937.07    269.04 o 
 -15  -1   4    10465.27    10456.67    337.07 o 
 -14  -1   4     2435.23     2739.35    195.58 o 
 -13  -1   4     9823.85    10019.70    306.76 o 
 -12  -1   4     6131.22     5647.55    270.63 o 
 -11  -1   4    22484.63    22292.54    609.31 o 
 -10  -1   4     4345.10     4488.04    259.27 o 
  -9  -1   4     7578.30     7197.67    275.98 o 
  -8  -1   4     9314.63     8677.18    329.52 o 
  -7  -1   4    35888.88    36280.37    841.37 o 
  -6  -1   4     8414.95     7803.20    258.92 o 
  -5  -1   4     7762.68     7421.44    239.71 o 
  -4  -1   4      673.45      786.28     80.28 o 
  -3  -1   4     6737.47     6616.89    191.41 o 
  -2  -1   4     7480.46     7694.37    169.21 o 
  -1  -1   4     1723.15     1741.78     84.46 o 
   0  -1   4    17308.24    17399.85    272.35 o 
   1  -1   4      760.48      983.18     57.05 o 
   2  -1   4    36057.00    35223.75    773.02 o 
   3  -1   4     3367.50     3426.31    211.35 o 
   4  -1   4    17307.03    15898.22    577.82 o 
   5  -1   4     8855.66     8738.92    281.95 o 
   6  -1   4     2921.65     3155.67    190.73 o 
   7  -1   4     7001.46     6723.62    260.01 o 
   8  -1   4     1821.58     2058.61    133.51 o 
   9  -1   4    10520.97    10199.35    276.43 o 
  10  -1   4     1869.79     1920.66    143.10 o 
  11  -1   4     4484.85     4710.34    209.64 o 
  12  -1   4     1197.09     1407.56    174.86 o 
  13  -1   4     5305.46     5386.96    479.46 o 
  14  -1   4     3615.41     3695.56    361.55 o 
  15  -1   4      306.79      305.57    135.51 o 
  16  -1   4       97.81      198.83    128.92 o 
  17  -1   4      229.30      217.16    197.73 o 
  18  -1   4      128.97      -34.10    132.08 o 
  19  -1   4      634.54      687.53    260.54 o 
  20  -1   4      159.96      328.38    238.09 o 
  21  -1   4     1190.69     1035.08    318.80 o 
  22  -1   4      452.73      647.18    294.33 o 
 -24   0   4     1447.03     1431.81    379.08 o 
 -23   0   4       19.31      494.34    267.85 o 
 -22   0   4     4348.79     4119.54    454.09 o 
 -21   0   4       13.60       -2.15    138.66 o 
 -20   0   4      953.58     1173.84    175.26 o 
 -19   0   4       68.28      171.13    116.44 o 
 -18   0   4     7319.17     7531.94    313.39 o 
 -17   0   4      180.59       46.90    106.09 o 
 -16   0   4        2.27      -50.92    129.88 o 
 -15   0   4      887.28      997.73    184.24 o 
 -14   0   4        0.36     -159.92    106.61 o 
 -13   0   4      456.90      230.49    126.79 o 
 -12   0   4     1338.11      933.96    152.31 o 
 -11   0   4      179.32      107.35    100.03 o 
 -10   0   4    14892.54    14475.07    434.58 o 
  -9   0   4       82.63      129.38    133.17 o 
  -8   0   4     6111.33     5509.88    229.36 o 
  -7   0   4       20.95     -114.08     76.05 o 
  -6   0   4    34402.30    33038.22   1061.19 o 
  -5   0   4      615.45      386.84     95.31 o 
  -4   0   4   144639.80   151382.78   2400.83 o 
  -3   0   4        6.08      -50.15     33.43 o 
  -2   0   4   186432.83   190100.95   3101.85 o 
  -1   0   4       36.91       25.81     26.24 o 
   0   0   4    47480.95    48812.09    988.93 o 
   1   0   4      302.94      348.57     43.15 o 
   2   0   4    64281.66    64277.89   1356.05 o 
   3   0   4      221.58      300.96     65.62 o 
   4   0   4    15772.16    15789.56    326.28 o 
   5   0   4      197.31      236.19     85.52 o 
   6   0   4    41502.48    41328.15   1374.31 o 
   7   0   4      275.17      254.37     83.36 o 
   8   0   4    28206.10    28313.00    681.78 o 
   9   0   4        2.94        8.90     91.93 o 
  10   0   4    26264.38    26516.94    673.99 o 
  11   0   4        1.59       32.91     93.66 o 
  12   0   4      867.09     1144.88    192.69 o 
  13   0   4      498.07      505.10    126.11 o 
  14   0   4      278.34      628.18    145.44 o 
  15   0   4      214.65      151.28    129.48 o 
  16   0   4      493.65      860.23    170.97 o 
  17   0   4     1572.57     1633.08    323.34 o 
  18   0   4       64.86      364.70    211.10 o 
  19   0   4      364.83      394.46    232.04 o 
  20   0   4     1092.12     1975.33    379.33 o 
  21   0   4       33.17       36.57    215.64 o 
  22   0   4      255.32      331.91    255.74 o 
 -24   1   4     2218.80     2499.57    401.65 o 
 -23   1   4       81.29      160.59    284.37 o 
 -22   1   4     2419.37     3140.52    348.56 o 
 -21   1   4      137.21      238.94    178.14 o 
 -20   1   4     3518.29     3482.84    257.94 o 
 -19   1   4     2805.16     3062.95    291.93 o 
 -18   1   4     7261.44     6527.83    360.50 o 
 -17   1   4     2761.74     2978.23    269.44 o 
 -16   1   4     4782.38     5095.20    309.79 o 
 -15   1   4    10645.13    10751.25    421.27 o 
 -14   1   4     2415.25     2510.55    232.02 o 
 -13   1   4     9633.79     9645.39    371.38 o 
 -12   1   4     6097.79     6436.68    288.91 o 
 -11   1   4    22453.74    21357.09    590.80 o 
 -10   1   4     4418.49     3696.28    211.55 o 
  -9   1   4     7274.21     6410.52    943.78 o 
  -7   1   4    36292.34    31496.95   3532.62 o 
  -6   1   4     8608.49     8536.96    232.33 o 
  -5   1   4     7999.81     8141.56    292.39 o 
  -4   1   4      439.03      516.91     61.70 o 
  -3   1   4     6751.52     6993.66    293.44 o 
  -2   1   4     7493.30     7728.27    217.84 o 
  -1   1   4     1656.61     1858.09    132.66 o 
   0   1   4    17163.12    17456.62    248.87 o 
   1   1   4      604.46      786.94    113.65 o 
   2   1   4    36264.84    36209.89    650.94 o 
   3   1   4     2870.92     2893.81    133.48 o 
   4   1   4    17142.54    17780.45    305.16 o 
   5   1   4     9032.09     8784.43    185.30 o 
   6   1   4     2809.74     3102.56    178.27 o 
   7   1   4     7143.37     6762.29    195.83 o 
   8   1   4     1696.49     2177.88    263.18 o 
   9   1   4    10570.86    10169.93    318.69 o 
  10   1   4     1905.43     2200.51    167.19 o 
  11   1   4     4429.20     4025.55    217.81 o 
  12   1   4     1190.70     1299.00    152.39 o 
  13   1   4     5314.43     5511.04    504.17 o 
  14   1   4     3603.99     3375.80    284.87 o 
  15   1   4      308.91      439.10    217.16 o 
  16   1   4      100.07       -7.82    157.89 o 
  17   1   4      193.38      192.69    175.04 o 
  18   1   4      120.75      183.86    186.39 o 
  19   1   4      621.93      415.90    230.52 o 
  20   1   4      157.76      345.28    243.13 o 
  21   1   4     1235.51     1455.77    358.90 o 
  22   1   4      464.27      178.82    246.66 o 
 -24   2   4     1275.97     1553.13    394.71 o 
 -23   2   4      762.15      661.94    222.22 o 
 -22   2   4     5754.80     6436.66    481.08 o 
 -21   2   4      415.02      639.14    213.25 o 
 -20   2   4     7407.54     7171.03    546.54 o 
 -19   2   4     2377.16     2565.39    264.95 o 
 -18   2   4     5507.28     5538.08    336.29 o 
 -17   2   4       44.47       67.16    132.64 o 
 -16   2   4     9647.55     9878.33    415.81 o 
 -15   2   4       29.82       10.29    122.08 o 
 -14   2   4    12592.65    12399.72    449.25 o 
 -13   2   4      575.34      741.19    149.90 o 
 -12   2   4      834.67      852.39    148.70 o 
 -11   2   4     1674.12     1601.18    900.27 o 
 -10   2   4      595.44      368.36    250.83 o 
  -9   2   4      796.59      791.60    121.02 o 
  -8   2   4      552.30      742.18    160.91 o 
  -7   2   4     2305.97     2286.01     83.31 o 
  -6   2   4    11843.30    12042.15    229.79 o 
  -5   2   4     9732.64    10114.86    199.57 o 
  -4   2   4    18421.58    19320.86    333.56 o 
  -3   2   4    27248.61    27966.02    664.63 o 
  -2   2   4    31947.00    33662.02   1292.72 o 
  -1   2   4    24170.44    26148.07    610.02 o 
   0   2   4     2715.13     2595.58    105.36 o 
   1   2   4     3524.05     3816.33    164.69 o 
   2   2   4    16022.77    16286.79    428.21 o 
   3   2   4    15910.58    16947.57    576.56 o 
   4   2   4    13671.49    13285.59    425.48 o 
   5   2   4      513.39      607.05     99.11 o 
   6   2   4     4631.27     4118.13    114.99 o 
   7   2   4     1810.49     1929.73     91.97 o 
   8   2   4    27270.36    26050.82    631.79 o 
   9   2   4     1154.79     1239.26     91.37 o 
  10   2   4    36981.58    34948.03    814.33 o 
  11   2   4      534.81      476.86     96.93 o 
  12   2   4    16828.52    15880.37    458.33 o 
  13   2   4     1538.14     1572.09    306.94 o 
  14   2   4    15818.98    17567.62    821.96 o 
  15   2   4     1399.16      985.39    248.43 o 
  16   2   4    15481.66    15748.16    804.81 o 
  17   2   4     2481.74     2490.85    372.27 o 
  18   2   4    16094.58    17611.51    918.56 o 
  19   2   4     1135.09     1495.12    315.27 o 
  20   2   4     6763.88     6552.74    648.69 o 
  21   2   4      878.27      778.08    297.11 o 
  22   2   4     3138.43     3312.81    516.03 o 
 -24   3   4     1456.71     1573.55    397.74 o 
 -23   3   4      369.51      659.03    286.26 o 
 -22   3   4     2109.10     2798.80    454.99 o 
 -20   3   4     5961.36     6469.00    688.29 o 
 -19   3   4      396.98     1154.63    367.73 o 
 -18   3   4    11333.12     9260.59    416.62 o 
 -17   3   4       52.17      -31.60    124.16 o 
 -16   3   4    12038.28    11468.06    449.35 o 
 -15   3   4     2906.10     3216.92    266.55 o 
 -14   3   4    14590.02    12210.18   1703.07 o 
 -12   3   4    22897.43    20162.32   1685.29 o 
 -11   3   4    16400.67    16513.29    505.92 o 
 -10   3   4    22016.35    21772.63    458.24 o 
  -9   3   4     2280.44     2123.42    171.13 o 
  -8   3   4    36333.20    35347.14    591.02 o 
  -7   3   4     2462.08     2349.84    100.50 o 
  -6   3   4    43373.18    44257.41    859.57 o 
  -5   3   4      144.06      163.53     56.74 o 
  -4   3   4    11816.25    11830.09    383.78 o 
  -3   3   4      972.31      977.61     82.34 o 
  -2   3   4     5245.01     5023.18    147.24 o 
  -1   3   4     6395.52     6224.22    290.68 o 
   0   3   4      353.99      395.76     47.88 o 
   1   3   4    13613.19    14290.37    571.77 o 
   2   3   4     1782.12     2206.86    218.16 o 
   3   3   4    26106.13    24845.72    879.47 o 
   4   3   4     2798.04     2910.28    220.69 o 
   5   3   4    44167.38    44658.16   1057.05 o 
   6   3   4     3153.12     3254.04    216.90 o 
   7   3   4    15065.27    15081.17    521.95 o 
   8   3   4     3724.75     3744.69    146.78 o 
   9   3   4     8684.00     8289.80    226.04 o 
  10   3   4     2092.50     2144.03    122.07 o 
  11   3   4     1061.82     1044.59     98.48 o 
  12   3   4      628.74      799.01    201.52 o 
  13   3   4      469.97      721.58    201.52 o 
  14   3   4      151.73      123.58    148.05 o 
  15   3   4      118.04      266.59    174.28 o 
  16   3   4      345.86      336.45    196.22 o 
  17   3   4      539.17      222.96    194.20 o 
  18   3   4     1010.00      581.10    248.18 o 
  19   3   4     1530.62     1562.71    336.45 o 
  20   3   4      232.81      125.85    220.94 o 
  21   3   4     1888.00     2832.35    469.62 o 
  22   3   4      121.65      424.73    276.68 o 
 -23   4   4     1662.16     1459.05    378.82 o 
 -19   4   4     2026.15     2394.51    388.66 o 
 -17   4   4     1197.57     1105.24    195.28 o 
 -16   4   4     1004.38      853.96    354.99 o 
 -15   4   4      744.82      559.65    215.01 o 
 -14   4   4     2143.56     2249.45    222.47 o 
 -13   4   4     2625.41     2891.90    254.73 o 
 -12   4   4      408.79      453.60     79.14 o 
 -11   4   4      648.72      684.72     80.05 o 
 -10   4   4     8857.70     8204.44    245.59 o 
  -9   4   4    18120.32    17586.75    411.52 o 
  -8   4   4    38463.22    39761.77    865.39 o 
  -7   4   4     5899.20     5158.55    183.47 o 
  -6   4   4    62747.20    64258.50   1193.95 o 
  -5   4   4    16184.00    16848.15    378.54 o 
  -4   4   4    27651.85    28486.43    589.83 o 
  -3   4   4    40894.43    42577.89    847.10 o 
  -2   4   4    47076.16    49431.38   1125.31 o 
  -1   4   4    35202.82    36949.11    712.14 o 
   0   4   4    32909.34    35138.21    680.68 o 
   1   4   4    27497.93    29685.04    753.49 o 
   2   4   4    37601.21    40033.66    971.31 o 
   3   4   4    15961.36    16927.34    490.55 o 
   4   4   4    29316.17    29535.96    758.37 o 
   5   4   4      194.39      204.58     85.09 o 
   6   4   4    13405.76    13154.40    572.77 o 
   7   4   4    12477.61    12655.53    560.67 o 
   8   4   4     2616.53     2709.27    273.90 o 
   9   4   4     1092.06     1103.61    150.84 o 
  10   4   4     1054.12     1017.48    153.67 o 
  11   4   4      869.40      908.73    160.83 o 
  12   4   4     1990.64     2433.85    295.85 o 
  13   4   4     2264.12     2060.18    352.97 o 
  14   4   4     1337.67     1605.84    282.48 o 
  15   4   4     2309.85     2379.88    344.77 o 
  16   4   4     1550.94     1617.94    308.20 o 
  17   4   4      618.90      776.81    257.26 o 
  18   4   4     1068.09      894.60    280.46 o 
  19   4   4      312.13      303.66    225.98 o 
  20   4   4      568.16      756.39    277.94 o 
  21   4   4      604.94      880.73    319.30 o 
 -20   5   4     2177.16     2865.64    448.94 o 
 -19   5   4     1095.13     1112.01    311.48 o 
 -18   5   4     2338.80     2584.17    402.78 o 
 -17   5   4     2029.55     2524.40    388.41 o 
 -16   5   4     3778.97     4248.77    485.00 o 
 -15   5   4     6989.87     7627.92    546.80 o 
 -14   5   4     3571.07     3497.94    424.73 o 
 -13   5   4     4715.61     4456.85    451.21 o 
 -12   5   4     3250.79     2787.20    362.93 o 
 -11   5   4     8799.08     8518.88    309.42 o 
 -10   5   4     2145.92     2142.44    169.51 o 
  -9   5   4     6905.49     6891.23    464.20 o 
  -8   5   4     3343.99     3056.54    188.63 o 
  -7   5   4    11207.73    10900.37    297.88 o 
  -6   5   4     4953.79     4839.96    219.66 o 
  -5   5   4     8780.94     8967.21    256.59 o 
  -4   5   4    10497.58    11108.83    290.67 o 
  -3   5   4     3406.73     3467.99    147.84 o 
  -2   5   4     1382.35     1586.54    109.73 o 
  -1   5   4     1566.29     1587.49     98.84 o 
   0   5   4    12701.75    12727.68    311.35 o 
   1   5   4     4106.16     4581.54    164.19 o 
   2   5   4     7686.11     7622.16    303.00 o 
   3   5   4     3337.55     3286.95    204.25 o 
   4   5   4    11208.09    11385.55    393.11 o 
   5   5   4     4292.55     4392.14    231.30 o 
   6   5   4    11941.62    11808.35    563.19 o 
   7   5   4     5300.95     5364.98    265.08 o 
   8   5   4    10285.04    10330.10    388.11 o 
   9   5   4     3135.52     3012.79    238.70 o 
  10   5   4     3348.38     1582.89    276.68 o 
  11   5   4     1107.46      489.04    499.63 o 
  12   5   4     2180.54     1624.72    592.07 o 
  13   5   4       31.37      -35.06    161.67 o 
  14   5   4       41.94       74.65    157.63 o 
  15   5   4      220.05       51.45    165.20 o 
  16   5   4      120.77     -112.74    159.40 o 
  17   5   4       41.82     -163.43    184.37 o 
  18   5   4      801.74      649.95    270.62 o 
  19   5   4      262.98      396.98    236.83 o 
  20   5   4     1183.29     1220.71    336.45 o 
 -20   6   4      264.07      236.83    258.27 o 
 -19   6   4     3319.88     3672.97    508.97 o 
 -18   6   4      482.16      430.53    260.79 o 
 -17   6   4     5789.84     6623.10    643.14 o 
 -16   6   4     2849.39     2908.52    428.00 o 
 -15   6   4     3185.27     3858.10    474.66 o 
 -14   6   4      444.16      774.04    249.19 o 
 -13   6   4     1217.98     1424.75    293.32 o 
 -12   6   4     5407.48     5466.21    526.12 o 
 -11   6   4     1631.13     1284.01    288.03 o 
 -10   6   4      206.47      283.99    105.07 o 
  -9   6   4     2519.87     2575.90    381.60 o 
  -8   6   4     3955.35     3663.67    183.29 o 
  -7   6   4     3036.32     3163.82    182.95 o 
  -6   6   4     4870.39     4800.14    216.51 o 
  -5   6   4    10045.93     9042.48    274.37 o 
  -4   6   4     8557.16     8010.28    251.38 o 
  -3   6   4    16799.47    16813.64    410.14 o 
  -2   6   4     5083.51     5005.48    167.20 o 
  -1   6   4    14035.10    14388.17    316.88 o 
   0   6   4     5983.59     5750.21    177.20 o 
   1   6   4     5942.90     6080.35    206.53 o 
   2   6   4    12573.40    12306.13    821.58 o 
   3   6   4     2024.87     2090.73    235.82 o 
   4   6   4     9646.86     9833.71    378.53 o 
   5   6   4     2074.91     2031.59    276.93 o 
   6   6   4    13818.97    13577.67    466.83 o 
   7   6   4     6929.09     6626.86    309.01 o 
   8   6   4     5503.31     5572.74    291.20 o 
   9   6   4    10470.37    10413.05    410.75 o 
  10   6   4     7026.23     6743.60    332.00 o 
  11   6   4     8079.94     8179.30    751.34 o 
  12   6   4    10729.95    10214.03    467.60 o 
  13   6   4     9300.18     9787.50    430.99 o 
  15   6   4    11959.09    12945.32    723.09 o 
  16   6   4     6411.21     6354.75    584.12 o 
  17   6   4     3564.17     4139.31    499.13 o 
  18   6   4     4757.79     5094.19    555.88 o 
  19   6   4     2698.51     3353.67    480.47 o 
  20   6   4     2340.46     2630.33    466.85 o 
 -21   7   4      429.87      135.44    297.86 o 
 -20   7   4      415.03      768.49    351.08 o 
 -19   7   4      436.71      857.27    336.20 o 
 -18   7   4     2524.88     2308.00    440.36 o 
 -17   7   4      252.74      357.39    258.27 o 
 -16   7   4     5855.35     6578.97    671.89 o 
 -15   7   4     4025.87     3778.40    502.16 o 
 -14   7   4     8887.31    10573.01    721.83 o 
 -13   7   4     4437.71     4347.64    517.54 o 
 -12   7   4     9645.51     9493.28    655.00 o 
 -11   7   4     5117.99     5375.41    549.32 o 
 -10   7   4    22048.38    21263.12   1263.96 o 
  -9   7   4     1692.67     1779.98    197.98 o 
  -8   7   4    10966.59    10838.03    335.00 o 
  -7   7   4     2489.43     2782.01    185.75 o 
  -6   7   4    16672.18    16778.98    434.69 o 
  -5   7   4     7663.60     7360.89    364.31 o 
  -4   7   4     6235.48     6428.03    235.75 o 
  -3   7   4     4940.19     4849.96    180.50 o 
  -2   7   4     6729.29     7016.47    213.39 o 
  -1   7   4     4851.20     4733.85    176.41 o 
   0   7   4     6749.20     6874.66    209.86 o 
   1   7   4    10868.52    11165.29    281.67 o 
   2   7   4     7195.52     7662.79    352.17 o 
   3   7   4     3721.31     4137.16    284.89 o 
   4   7   4    12288.17    12451.50    738.61 o 
   5   7   4      527.47      666.98    291.56 o 
   6   7   4     7830.88     7688.50    350.35 o 
   7   7   4     4417.40     4628.09    407.58 o 
   8   7   4     4808.96     5075.72    302.15 o 
   9   7   4     2629.49     2420.40    239.28 o 
  10   7   4     6276.58     6389.17    613.13 o 
  11   7   4     1022.69      849.82    281.72 o 
  12   7   4     3457.23     3215.21    284.01 o 
  13   7   4      110.94      386.89    248.18 o 
 -19   8   4     2698.19     3286.84    550.08 o 
 -18   8   4      345.67      830.28    333.93 o 
 -17   8   4     2199.71     2244.94    442.89 o 
 -16   8   4     1040.50      803.30    305.93 o 
 -15   8   4     1395.00     1655.52    381.85 o 
 -14   8   4     1528.59     1749.60    365.46 o 
 -13   8   4     1012.88     1067.36    308.20 o 
 -12   8   4     1551.19     1290.82    313.25 o 
 -11   8   4     2329.87     2559.71    422.96 o 
 -10   8   4     2079.87     1760.95    360.16 o 
  -9   8   4      149.76      208.72    100.91 o 
  -8   8   4     1442.33     1381.00    230.63 o 
  -7   8   4     4037.83     4131.78    226.26 o 
  -6   8   4     1491.48     1581.53    157.02 o 
  -5   8   4    14159.97    13859.53    399.92 o 
  -4   8   4     1851.83     2023.27    143.80 o 
  -3   8   4    11580.72    11709.80    308.79 o 
  -2   8   4     1190.72     1246.28    119.56 o 
  -1   8   4    11310.29    11825.25    307.35 o 
   0   8   4     2239.81     2168.75    186.31 o 
   1   8   4     4015.28     4509.38    262.02 o 
   2   8   4     1119.45      957.20    139.96 o 
   3   8   4     5765.38     5922.52    365.50 o 
   4   8   4     5504.51     5544.18    285.16 o 
   5   8   4     6365.39     5686.78    275.58 o 
   6   8   4     1921.27     1905.90    218.23 o 
   7   8   4     1703.17     1832.06    217.19 o 
   8   8   4     1233.11     1094.84    182.14 o 
   9   8   4     5944.88     5950.18    388.79 o 
  10   8   4     1281.87     1687.28    217.71 o 
  11   8   4     4950.74     4451.74    337.54 o 
  12   8   4     2406.92     2960.22    435.32 o 
  13   8   4     6228.96     6778.22    675.93 o 
  14   8   4     1235.58     1315.29    353.60 o 
 -18   9   4     1821.46     2134.98    472.90 o 
 -17   9   4     2278.23     2109.00    462.31 o 
 -16   9   4     4349.73     4780.94    642.39 o 
 -15   9   4     3745.43     4964.05    642.89 o 
 -14   9   4     6959.99     7647.59    769.00 o 
 -13   9   4     4473.76     4929.50    603.04 o 
 -12   9   4     8962.55     8741.44    704.18 o 
 -11   9   4     2110.99     1914.80    397.23 o 
 -10   9   4    12661.98    12074.93    807.08 o 
  -9   9   4     1898.65     1401.29    343.26 o 
  -8   9   4     4477.15     4916.15    351.58 o 
  -7   9   4      486.48      393.84    153.00 o 
  -6   9   4     2683.99     2762.66    376.93 o 
  -5   9   4      930.43      871.54    146.03 o 
  -4   9   4     2968.81     3078.24    282.14 o 
  -3   9   4     1709.20     1631.81    173.80 o 
  -2   9   4      128.95      249.41    111.58 o 
  -1   9   4      591.58      662.04    148.27 o 
   0   9   4     1702.81     1688.42    179.34 o 
   1   9   4     1877.64     1951.74    192.04 o 
   2   9   4     2170.87     2348.14    316.86 o 
   3   9   4       14.06      130.84    100.88 o 
   4   9   4     8435.54     8236.32    333.56 o 
   5   9   4      859.53      976.05    158.42 o 
   6   9   4     6127.16     6251.39    353.48 o 
   7   9   4     1211.58     1215.14    167.16 o 
   8   9   4     4978.89     4780.45    358.53 o 
   9   9   4      941.75     1107.83    235.86 o 
  10   9   4     1366.39     1690.84    195.73 o 
  11   9   4      261.14      480.22    190.40 o 
  12   9   4      951.92     1100.15    230.64 o 
  13   9   4       86.88       -9.08    209.84 o 
  14   9   4      229.65      445.16    292.31 o 
  15   9   4       78.38       56.50    252.97 o 
  16   9   4       43.52     -189.41    260.54 o 
 -16  10   4      527.05      891.07    364.70 o 
 -15  10   4      951.37     1468.89    410.10 o 
 -14  10   4       92.68      278.44    290.04 o 
 -13  10   4      868.29      735.70    327.88 o 
 -12  10   4       72.42      198.49    262.05 o 
 -11  10   4     3222.16     2818.73    471.13 o 
 -10  10   4       39.29      127.87    240.61 o 
  -9  10   4     4057.28     4948.66    603.54 o 
  -8  10   4       89.75      -20.18    204.80 o 
  -7  10   4    12521.16    12319.85    423.04 o 
  -6  10   4      223.60      299.59    122.39 o 
  -5  10   4    16045.14    14816.10    471.68 o 
  -4  10   4      755.24      725.74    146.98 o 
  -3  10   4    13688.48    13205.39    555.01 o 
  -2  10   4      961.83     1048.03    163.80 o 
  -1  10   4     9654.91     9233.12    458.42 o 
   0  10   4     1208.22     1404.00    183.85 o 
   1  10   4    13906.35    12988.51    443.58 o 
   2  10   4     1814.48     1910.17    207.31 o 
   3  10   4     7769.87     7716.97    352.39 o 
   4  10   4      683.05      777.85    155.88 o 
   5  10   4     3375.61     3876.83    366.27 o 
   6  10   4     1258.57     1013.91    191.18 o 
   7  10   4     3221.07     3235.29    261.58 o 
   8  10   4     1025.75     1178.66    202.85 o 
   9  10   4     2200.30     2370.95    232.44 o 
  10  10   4     1231.77     1202.36    251.69 o 
  11  10   4     2162.60     2598.90    397.61 o 
  12  10   4      803.25     1095.34    259.79 o 
  13  10   4     3236.34     3449.50    386.91 o 
  14  10   4     1283.86     1396.75    424.47 o 
 -14  11   4     1757.32     2139.52    495.60 o 
 -13  11   4      602.83      612.12    340.74 o 
 -12  11   4     2601.26     2566.52    504.43 o 
 -11  11   4      899.20     1378.85    392.70 o 
 -10  11   4     1717.56     1786.42    431.28 o 
  -9  11   4      932.30      796.24    342.50 o 
  -8  11   4     1439.59     1179.60    346.54 o 
  -7  11   4     1483.27     1780.37    403.79 o 
  -6  11   4      448.66      361.49    173.52 o 
  -5  11   4     2547.36     2437.81    297.21 o 
  -4  11   4       89.26      -23.29    146.13 o 
  -3  11   4     4242.34     4358.48    382.05 o 
  -2  11   4      104.01       80.64    217.16 o 
  -1  11   4     2573.43     2469.53    305.05 o 
   0  11   4     1601.23     1724.61    263.54 o 
   1  11   4     1547.53     1889.45    272.95 o 
   2  11   4     1985.73     1939.68    217.87 o 
   3  11   4     2798.44     3183.08    266.84 o 
   4  11   4     3469.05     3524.21    306.62 o 
   5  11   4     2317.94     2217.77    358.72 o 
   6  11   4     3657.45     3495.56    389.89 o 
   7  11   4     2326.30     2422.54    242.58 o 
   8  11   4     3470.60     3188.54    278.12 o 
   9  11   4      708.51      892.06    252.84 o 
  10  11   4     1335.46     1369.12    368.99 o 
  11  11   4      208.72     -112.27    172.45 o 
  12  11   4     1465.38     1632.89    302.65 o 
 -10  12   4      570.85      475.67    321.07 o 
  -9  12   4     1192.23     1315.54    409.59 o 
  -8  12   4      793.84     1107.72    393.96 o 
  -7  12   4     1270.63     1831.32    441.62 o 
  -6  12   4     1593.43     1409.11    412.37 o 
  -5  12   4     1759.45     2050.71    293.92 o 
  -4  12   4     2476.75     2292.04    305.34 o 
  -3  12   4     2403.41     1979.06    297.92 o 
  -2  12   4     4037.84     3412.06    666.22 o 
  -1  12   4     1857.92     1409.33    266.61 o 
   0  12   4     1272.73     1283.27    254.38 o 
   1  12   4     2215.58     1846.70    293.04 o 
   2  12   4      167.76      294.51    185.52 o 
   3  12   4     2033.11     1691.67    286.02 o 
   4  12   4       94.69      325.46    196.50 o 
   5  12   4     1559.92     1571.52    281.73 o 
   6  12   4      183.91      210.46    190.07 o 
   7  12   4     3708.63     3340.56    370.35 o 
   8  12   4      545.64      878.71    379.08 o 
  -5  13   4     3153.28     3298.94    568.74 o 
  -4  13   4      375.58      116.84    198.40 o 
  -3  13   4     1563.55      902.16    252.32 o 
  -2  13   4      125.56      354.53    202.59 o 
  -1  13   4     1874.83     2170.14    331.80 o 
   0  13   4      165.33      323.32    208.41 o 
   1  13   4      252.92       74.28    194.95 o 
   2  13   4      779.24     1069.58    258.35 o 
   3  13   4      807.21     1178.01    273.62 o 
  -5 -13   5     1919.21     1433.07    413.12 o 
   0 -13   5     1482.50     1037.10    456.76 o 
   1 -13   5     4506.72     5373.90    732.43 o 
   2 -13   5     1762.10     1112.76    504.17 o 
 -10 -12   5       11.55      257.76    326.87 o 
  -9 -12   5     2408.55     2886.32    516.78 o 
  -8 -12   5      132.63      229.01    313.75 o 
  -7 -12   5     4162.01     4883.85    603.80 o 
  -6 -12   5     1673.79     1675.95    431.03 o 
  -5 -12   5     8150.58     7836.25    729.15 o 
  -4 -12   5      347.75      308.46    322.83 o 
  -3 -12   5     6517.99     7178.48    697.37 o 
   2 -12   5       41.49      569.75    396.73 o 
   3 -12   5     3746.62     4569.08    663.82 o 
   4 -12   5      193.02      186.39    372.27 o 
   5 -12   5     1858.97     2449.49    550.08 o 
   6 -12   5      163.13      299.88    400.51 o 
   7 -12   5     1575.99     1219.45    482.74 o 
   8 -12   5      342.76      494.59    432.54 o 
 -14 -11   5     3312.57     3011.67    532.42 o 
 -13 -11   5     5115.41     5033.66    636.84 o 
 -12 -11   5     4075.41     3780.67    566.72 o 
 -11 -11   5     4566.46     4211.95    582.61 o 
 -10 -11   5     1973.59     2598.29    468.86 o 
  -9 -11   5     1687.39     1408.10    395.97 o 
  -8 -11   5     2096.02     2419.48    439.61 o 
  -7 -11   5     2418.11     3004.36    482.74 o 
  -6 -11   5      703.45      582.36    333.17 o 
  -5 -11   5     1881.02     2503.21    446.67 o 
  -4 -11   5     1429.70     1168.50    374.54 o 
  -3 -11   5     2055.39     2902.72    439.35 o 
  -2 -11   5      273.29      537.21    302.15 o 
  -1 -11   5     3070.07     3673.04    322.45 o 
   0 -11   5      977.77     1221.97    300.39 o 
   1 -11   5     1186.67     1140.51    303.66 o 
   2 -11   5     2271.07     2306.74    364.45 o 
   3 -11   5     1594.13     2222.75    377.56 o 
   4 -11   5     3217.87     3386.95    630.28 o 
   5 -11   5     1268.16     1136.14    392.19 o 
   6 -11   5     1718.85     1815.76    285.55 o 
   7 -11   5      630.00     1093.30    468.23 o 
   8 -11   5     1752.38     1573.48    286.52 o 
   9 -11   5      830.07      912.11    243.53 o 
  10 -11   5      488.63      636.37    231.94 o 
  11 -11   5       94.32     -178.02    231.41 o 
 -16 -10   5      521.62      657.01    358.14 o 
 -15 -10   5     1390.08     1480.99    418.42 o 
 -14 -10   5      428.46      820.95    357.13 o 
 -13 -10   5      991.93     1905.21    430.27 o 
 -12 -10   5      996.71     1252.24    369.24 o 
 -11 -10   5     1940.47     1383.64    381.60 o 
 -10 -10   5      711.09     1241.39    348.31 o 
  -9 -10   5     4695.77     5715.64    609.60 o 
  -8 -10   5      898.95      905.19    345.78 o 
  -7 -10   5     4762.46     6412.26    630.28 o 
  -6 -10   5      435.60      298.12    292.06 o 
  -5 -10   5     8351.06     8685.70    635.58 o 
  -4 -10   5      610.55      641.88    306.94 o 
  -3 -10   5     6096.55     6685.40    611.36 o 
  -2 -10   5     1707.80     1700.33    288.03 o 
  -1 -10   5     6602.07     7314.47    380.13 o 
   0 -10   5      530.84      593.06    183.98 o 
   1 -10   5     7952.27     8164.88    556.38 o 
   2 -10   5     1938.53     1729.67    333.43 o 
   3 -10   5     3547.32     4318.39    459.53 o 
   4 -10   5      973.28      877.45    267.85 o 
   5 -10   5     2975.14     2942.33    247.63 o 
   6 -10   5     1054.04     1063.92    174.35 o 
   7 -10   5     3125.78     2968.79    252.36 o 
   8 -10   5      895.57     1013.46    173.25 o 
   9 -10   5     5588.43     5249.50    331.10 o 
  10 -10   5     1606.85     1516.74    294.46 o 
  11 -10   5     4414.12     4562.89    712.75 o 
  12 -10   5      300.87      505.98    213.44 o 
  13 -10   5     6179.64     6601.50   1114.65 o 
  14 -10   5      199.99      369.74    341.24 o 
 -18  -9   5     1292.64     2170.54    478.95 o 
 -17  -9   5     1636.65     1601.05    412.37 o 
 -16  -9   5     3407.74     3841.70    547.55 o 
 -15  -9   5     2594.59     2849.50    479.96 o 
 -14  -9   5     6201.09     5998.37    646.93 o 
 -13  -9   5     3926.48     4130.49    539.48 o 
 -12  -9   5     8740.03     8536.89    661.30 o 
 -11  -9   5     5048.38     5188.01    576.05 o 
 -10  -9   5     6991.92     6172.15    615.15 o 
  -9  -9   5     5353.86     5713.88    584.63 o 
  -8  -9   5     2851.61     2981.15    443.39 o 
  -7  -9   5     2233.96     2127.16    384.12 o 
  -6  -9   5     4037.37     4077.02    487.02 o 
  -5  -9   5     1961.78     2114.05    382.10 o 
  -4  -9   5     1918.01     2090.09    375.29 o 
  -3  -9   5     2461.78     2704.98    407.07 o 
  -2  -9   5     1287.04     1119.80    198.30 o 
  -1  -9   5     1318.56     1439.38    342.63 o 
   0  -9   5     4161.77     4286.36    307.13 o 
   1  -9   5     2327.79     2638.00    301.14 o 
   2  -9   5     5105.08     6047.95    282.99 o 
   3  -9   5      618.43      752.60    159.25 o 
   4  -9   5    10188.64    10598.59    442.91 o 
   5  -9   5     1422.34     1383.74    197.57 o 
   6  -9   5     7826.94     8094.78    341.02 o 
   7  -9   5      477.97      627.12    186.75 o 
   8  -9   5     3420.54     3628.77    266.07 o 
   9  -9   5     1220.66      963.33    164.35 o 
  10  -9   5     1378.78     1519.24    188.60 o 
  11  -9   5      995.17     1188.56    242.76 o 
  12  -9   5      854.68      803.52    226.75 o 
  13  -9   5      621.37      488.76    213.74 o 
  14  -9   5       97.10      111.53    278.32 o 
  15  -9   5       70.57     -118.28    179.97 o 
 -20  -8   5       16.30      259.98    200.79 o 
 -19  -8   5     2749.70     2573.99    326.87 o 
 -18  -8   5       79.46      -29.09    169.78 o 
 -17  -8   5      822.98     1146.60    236.00 o 
 -16  -8   5      165.78      306.05    202.91 o 
 -15  -8   5      874.76     1019.58    207.74 o 
 -14  -8   5       65.37      126.61    148.54 o 
 -13  -8   5      716.29     1028.94    194.20 o 
 -12  -8   5      593.85      593.22    162.70 o 
 -11  -8   5     3339.08     3159.33    276.19 o 
 -10  -8   5      320.58      133.00    135.42 o 
  -9  -8   5      818.42     1142.59    183.48 o 
  -8  -8   5     1025.81     1337.03    392.06 o 
  -7  -8   5     3097.82     3055.73    260.03 o 
  -6  -8   5      775.24      859.69    156.78 o 
  -5  -8   5    11638.51    12475.89    426.23 o 
  -4  -8   5      553.85      366.97    272.64 o 
  -3  -8   5    10223.55    10286.11   1100.53 o 
  -2  -8   5      544.20      693.79    161.92 o 
  -1  -8   5     9345.42     9109.45    880.22 o 
   0  -8   5     2849.66     3372.04    219.78 o 
   1  -8   5     5063.85     5070.73    258.12 o 
   2  -8   5     2281.48     2397.19    184.76 o 
   3  -8   5     5251.24     5462.49    256.22 o 
   4  -8   5     5003.85     5494.83    344.96 o 
   5  -8   5      991.86      972.69    220.31 o 
   6  -8   5     2457.64     2919.48    239.19 o 
   7  -8   5     2941.56     3021.55    228.28 o 
   8  -8   5     3513.88     3690.86    329.40 o 
   9  -8   5     1997.67     2139.28    202.42 o 
  10  -8   5     1843.75     1780.99    216.77 o 
  11  -8   5     4505.28     4569.73    290.99 o 
  12  -8   5     1965.33     2030.18    281.90 o 
  13  -8   5     7789.66     7386.22    697.24 o 
  14  -8   5     1348.63     1339.28    256.40 o 
  15  -8   5     4939.36     5070.09    672.53 o 
  16  -8   5     1059.65     1077.28    253.90 o 
  17  -8   5     3077.90     2799.25    345.43 o 
 -21  -7   5     3300.28     3689.93    387.10 o 
 -20  -7   5     1556.77     1942.32    291.87 o 
 -19  -7   5     3690.17     3911.46    375.33 o 
 -18  -7   5     1635.51     2029.61    277.58 o 
 -17  -7   5     2347.94     2257.48    282.93 o 
 -16  -7   5     3012.45     3245.30    316.26 o 
 -15  -7   5     4045.21     4514.17    351.05 o 
 -14  -7   5     4752.97     4782.46    346.21 o 
 -13  -7   5     2019.24     2368.64    245.43 o 
 -12  -7   5     6029.58     5776.36    339.48 o 
 -11  -7   5     4025.54     4250.53    305.33 o 
 -10  -7   5     9388.34    10165.92    408.76 o 
  -9  -7   5     7435.25     7989.34    349.90 o 
  -8  -7   5     4409.25     4468.93    262.38 o 
  -7  -7   5     2397.75     2638.52    215.94 o 
  -6  -7   5     6305.70     6641.33    301.04 o 
  -5  -7   5     4302.88     4466.51    239.88 o 
  -4  -7   5     7155.08     7516.32    776.18 o 
  -3  -7   5     1642.18     1751.26    143.35 o 
  -2  -7   5    11662.65    12934.88    326.24 o 
  -1  -7   5     3718.26     4308.68    233.77 o 
   0  -7   5    13715.36    13779.63    679.36 o 
   1  -7   5     6042.63     5948.79    313.67 o 
   2  -7   5     8946.58     9279.48    402.14 o 
   3  -7   5     2172.76     2298.51    166.95 o 
   4  -7   5    14294.90    13447.02    359.45 o 
   5  -7   5      578.31      579.19    129.91 o 
   6  -7   5    12881.48    12847.30    492.19 o 
   7  -7   5     5230.57     4897.43    270.09 o 
   8  -7   5     6529.52     6515.55    285.23 o 
   9  -7   5      495.88      375.74    160.79 o 
  10  -7   5     6081.43     6524.45    323.44 o 
  11  -7   5     1612.35     1465.81    414.33 o 
  12  -7   5     2686.61     2789.31    225.20 o 
  13  -7   5      622.61      699.09    200.92 o 
  14  -7   5       71.82      162.13    154.67 o 
  15  -7   5      211.61      229.57    165.83 o 
  16  -7   5      266.23      182.47    181.48 o 
  17  -7   5       91.49      306.57    195.97 o 
  18  -7   5      257.85      401.73    206.28 o 
 -22  -6   5      903.82     1430.21    464.70 o 
 -21  -6   5     2647.87     2483.14    314.31 o 
 -20  -6   5       35.29     -213.92    142.61 o 
 -19  -6   5     1579.37     1898.00    276.80 o 
 -18  -6   5      447.38      316.27    205.18 o 
 -17  -6   5     1985.36     2035.85    262.91 o 
 -16  -6   5      550.55      402.67    164.70 o 
 -15  -6   5      975.62      680.66    133.77 o 
 -14  -6   5     1530.34     1642.59    169.86 o 
 -13  -6   5     2034.18     2197.85    249.93 o 
 -12  -6   5      847.25      765.25    162.36 o 
 -11  -6   5     2795.53     2983.23    250.99 o 
 -10  -6   5     1727.73     1804.34    196.40 o 
  -9  -6   5     5042.51     4731.46    264.68 o 
  -8  -6   5    13741.49    13252.32    440.55 o 
  -7  -6   5     5622.29     5381.41    263.54 o 
  -6  -6   5     8084.70     8230.13    584.63 o 
  -5  -6   5    16952.00    17362.44    991.32 o 
  -4  -6   5    12435.19    12759.63    383.78 o 
  -3  -6   5    15757.45    15878.82    340.30 o 
  -2  -6   5    13278.88    14216.60    295.62 o 
  -1  -6   5    20066.25    20353.69    379.50 o 
   0  -6   5     6504.31     5918.82    259.40 o 
   1  -6   5    12168.64    12076.16    320.00 o 
   2  -6   5     5287.60     5278.40    289.37 o 
   3  -6   5     4192.67     4587.62    184.89 o 
   4  -6   5     8756.72     8645.61    337.69 o 
   5  -6   5     2188.43     2029.27    330.90 o 
   6  -6   5    17350.36    17568.13    831.04 o 
   7  -6   5     3746.17     3596.09    222.62 o 
   8  -6   5     2732.28     2694.53    214.40 o 
   9  -6   5     2365.71     2410.88    197.45 o 
  10  -6   5     4433.31     4474.60    261.03 o 
  11  -6   5     2666.36     2584.10    212.53 o 
  12  -6   5     7258.55     6933.16    307.51 o 
  13  -6   5     4701.66     4987.08    292.37 o 
  14  -6   5     2469.80     2387.57    290.19 o 
  15  -6   5     4258.47     3987.81    355.17 o 
  16  -6   5     1890.69     2165.70    288.14 o 
  17  -6   5     2170.63     2324.17    302.93 o 
  18  -6   5     1929.50     1448.79    265.67 o 
  19  -6   5     1523.29     1704.80    289.34 o 
 -23  -5   5      604.60      645.94    214.99 o 
 -22  -5   5     1489.53     1649.92    447.43 o 
 -21  -5   5      715.00      841.11    220.71 o 
 -20  -5   5     3878.42     3323.66    341.03 o 
 -19  -5   5      262.71      131.46    153.45 o 
 -18  -5   5     5962.40     5390.41    452.85 o 
 -17  -5   5      235.68      202.02    234.18 o 
 -16  -5   5     8828.60     8696.31    655.88 o 
 -15  -5   5     1556.56     1958.25    233.41 o 
 -14  -5   5    10860.87    10605.30    345.67 o 
 -13  -5   5     1714.95     1767.04    166.94 o 
 -12  -5   5    14062.73    13496.98    380.80 o 
 -11  -5   5     2458.67     2561.51    225.06 o 
 -10  -5   5    12428.76    12548.72    432.07 o 
  -9  -5   5     2402.82     2304.60    196.19 o 
  -8  -5   5    23645.74    24303.66    740.24 o 
  -7  -5   5     1929.80     2068.48    208.08 o 
  -6  -5   5    17755.42    18306.07   1349.21 o 
  -5  -5   5      916.37     1319.79    127.74 o 
  -4  -5   5    14316.57    15035.77    410.19 o 
  -3  -5   5     5679.21     5951.86    162.86 o 
  -2  -5   5    14972.12    16092.87    306.99 o 
  -1  -5   5     3403.71     3397.99    125.41 o 
   0  -5   5     5537.03     5777.88    522.33 o 
   1  -5   5    19367.66    19678.82    427.01 o 
   2  -5   5     3697.28     3697.94    161.59 o 
   3  -5   5     5777.51     5610.11    280.62 o 
   4  -5   5     3701.76     3620.21    238.85 o 
   5  -5   5     9077.35     8484.67    322.07 o 
   6  -5   5     3792.64     4389.17    246.68 o 
   7  -5   5     7531.03     7402.96    612.96 o 
   8  -5   5     3834.41     4011.89    227.33 o 
   9  -5   5     4867.19     4891.30    240.28 o 
  10  -5   5     2323.43     2322.39    190.32 o 
  11  -5   5     1111.12     1231.20    169.46 o 
  12  -5   5     1073.39     1129.72    151.43 o 
  13  -5   5       90.45        3.48     92.34 o 
  14  -5   5      369.28      304.13    122.47 o 
  15  -5   5      199.33      174.83    160.98 o 
  16  -5   5      576.98      548.23    183.17 o 
  17  -5   5      223.65       92.12    228.00 o 
  18  -5   5      740.17      601.31    207.65 o 
  19  -5   5      128.06      415.23    194.44 o 
  20  -5   5     1368.61     1396.12    260.87 o 
 -23  -4   5     1648.53     2121.74    530.66 o 
 -22  -4   5     1492.14     1310.10    244.27 o 
 -21  -4   5     1939.77     1804.31    376.05 o 
 -20  -4   5     1858.98     2167.40    745.04 o 
 -19  -4   5      894.78      915.75    203.41 o 
 -18  -4   5     1362.35     1493.30    178.92 o 
 -17  -4   5     3787.23     3661.89    246.80 o 
 -16  -4   5      956.62      961.38    148.60 o 
 -15  -4   5      474.90      379.71    119.43 o 
 -14  -4   5     4942.35     5004.66    252.79 o 
 -13  -4   5     1584.12     1736.12    162.44 o 
 -12  -4   5      316.15      281.18     92.68 o 
 -11  -4   5     1931.44     1930.67    152.50 o 
 -10  -4   5      222.67      209.58    103.57 o 
  -9  -4   5     7050.84     6473.44    275.09 o 
  -8  -4   5     3813.85     4023.16    213.22 o 
  -7  -4   5     1685.88     1538.74    143.89 o 
  -6  -4   5     7008.69     7357.65    260.76 o 
  -5  -4   5     3606.16     3650.31    228.25 o 
  -4  -4   5     5254.06     5430.34    203.50 o 
  -3  -4   5     9073.38     9279.64    201.87 o 
  -2  -4   5     8264.26     8546.00    231.14 o 
  -1  -4   5    10201.17    10056.55    241.39 o 
   0  -4   5     3854.22     3562.43    238.66 o 
   1  -4   5     4028.73     4529.77    190.28 o 
   2  -4   5     7840.25     7554.82    204.53 o 
   3  -4   5     2397.33     2525.38    209.32 o 
   4  -4   5     4383.59     4517.16    212.68 o 
   5  -4   5      783.36      808.80    114.80 o 
   6  -4   5    24709.03    24371.79    738.98 o 
   7  -4   5    14686.45    14583.92    377.41 o 
   8  -4   5    13984.55    14457.14    384.10 o 
   9  -4   5     7450.03     6889.66    256.03 o 
  10  -4   5    17893.23    16903.47    440.40 o 
  11  -4   5    12171.73    10684.14    341.14 o 
  12  -4   5    13172.26    12194.50    421.25 o 
  13  -4   5     7573.43     6992.51    285.35 o 
  14  -4   5     5419.39     5777.88    307.09 o 
  15  -4   5    10876.02    10778.42    369.18 o 
  16  -4   5     9717.47     9886.95    853.24 o 
  17  -4   5     3175.63     3408.99    325.65 o 
  18  -4   5    10303.46     9743.42    479.01 o 
  19  -4   5     2607.06     2453.56    302.39 o 
  20  -4   5     3411.76     3914.25   1041.01 o 
  21  -4   5     1121.99      939.74    334.69 o 
 -24  -3   5     2808.05     3549.30    372.09 o 
 -23  -3   5      287.26      350.31    183.60 o 
 -22  -3   5     2659.40     2575.03    301.76 o 
 -21  -3   5     1325.03     1303.36    236.54 o 
 -20  -3   5     2792.29     2616.94    283.84 o 
 -19  -3   5     1457.63     1716.78    206.16 o 
 -18  -3   5     4282.70     4413.98    272.34 o 
 -17  -3   5     7484.38     7574.66    305.50 o 
 -16  -3   5     6977.37     6874.55    285.30 o 
 -15  -3   5    12764.36    13078.78    393.07 o 
 -14  -3   5     7700.18     7710.12    286.22 o 
 -13  -3   5    18825.16    19408.34    478.96 o 
 -12  -3   5    10013.61    10465.83    315.27 o 
 -11  -3   5    25055.03    25489.99    557.68 o 
 -10  -3   5     1944.29     2035.26    199.60 o 
  -9  -3   5    20122.79    20708.66    456.24 o 
  -8  -3   5    15611.18    16383.63    461.14 o 
  -7  -3   5     5865.09     6231.08    241.15 o 
  -6  -3   5     8274.15     9022.98    285.28 o 
  -5  -3   5     9903.82     9611.06    309.07 o 
  -4  -3   5     8201.22     8143.25    203.89 o 
  -3  -3   5      639.13      632.92     56.90 o 
  -2  -3   5    32731.35    33244.57    575.75 o 
  -1  -3   5     1668.04     1795.27    128.34 o 
   0  -3   5    20263.69    20302.94    859.41 o 
   1  -3   5    10571.25    10601.81    286.21 o 
   2  -3   5     9598.73     9447.06    335.42 o 
   3  -3   5    22388.96    23085.31    572.59 o 
   4  -3   5    18515.32    18561.20    491.96 o 
   5  -3   5    25007.11    26313.25    812.25 o 
   6  -3   5    17997.75    18722.88    947.56 o 
   7  -3   5    19442.78    19870.61    449.41 o 
   8  -3   5    13490.32    13257.13    349.20 o 
   9  -3   5     5075.62     5115.22    216.78 o 
  10  -3   5     6304.02     6403.35    192.53 o 
  11  -3   5      881.69      808.20    121.10 o 
  12  -3   5      590.80      602.90    129.33 o 
  13  -3   5      791.65      731.23    168.10 o 
  14  -3   5     1058.08     1011.76    142.61 o 
  15  -3   5      412.77      283.57    115.58 o 
  16  -3   5      612.60      560.77    171.46 o 
  17  -3   5      755.16      669.52    189.92 o 
  18  -3   5      440.40      323.49    173.90 o 
  19  -3   5     1695.87     2238.22    280.21 o 
  20  -3   5     1042.41     1226.76    334.43 o 
  21  -3   5     1658.21     1957.17    410.85 o 
 -24  -2   5     2956.19     3685.72    364.92 o 
 -23  -2   5      206.95      130.56    157.68 o 
 -22  -2   5     2506.35     2270.60    279.52 o 
 -21  -2   5      971.03      804.44    165.88 o 
 -20  -2   5     1469.52     1800.93    202.83 o 
 -19  -2   5      270.85      329.22    126.83 o 
 -18  -2   5     2000.05     2015.37    199.13 o 
 -17  -2   5     1590.70     1596.44    233.52 o 
 -16  -2   5      712.54      682.40    134.01 o 
 -15  -2   5       25.42      149.60    105.37 o 
 -14  -2   5      399.33      657.11    118.36 o 
 -13  -2   5      712.10      808.47     80.34 o 
 -12  -2   5     7196.18     7231.97    252.00 o 
 -11  -2   5     1196.03     1462.79    131.63 o 
 -10  -2   5    12733.61    12328.72    329.98 o 
  -9  -2   5       25.73      -97.37     79.30 o 
  -8  -2   5    28515.50    28407.05    703.02 o 
  -7  -2   5      961.73      744.03    166.96 o 
  -6  -2   5    55707.10    56212.65   1737.24 o 
  -5  -2   5     2391.02     2744.19    160.78 o 
  -4  -2   5    84465.44    86839.49   2757.31 o 
  -3  -2   5     8573.83     8959.32    214.29 o 
  -2  -2   5    22614.51    22445.92    769.50 o 
  -1  -2   5    34919.99    34986.72    789.41 o 
   0  -2   5   117583.63   118648.78   1937.92 o 
   1  -2   5     6670.47     6558.74    203.24 o 
   3  -2   5     1692.25     1736.03    136.57 o 
   4  -2   5    62429.02    65176.42   1376.59 o 
   5  -2   5     5692.28     5453.57    216.01 o 
   6  -2   5     1113.58     1165.79    107.90 o 
   7  -2   5     1272.88     1296.54    114.40 o 
   8  -2   5     6626.65     6691.87    225.45 o 
   9  -2   5      335.87      376.36    116.60 o 
  10  -2   5     2293.35     2159.06    208.72 o 
  11  -2   5      806.11     1144.28    173.49 o 
  12  -2   5     1111.29     1246.09    252.21 o 
  13  -2   5       81.94       73.85    114.39 o 
  14  -2   5      383.72      761.61    163.10 o 
  15  -2   5      900.88      976.98    178.57 o 
  16  -2   5      512.62     1072.08    183.14 o 
  17  -2   5       63.15      356.22    146.89 o 
  18  -2   5      959.30     1118.75    197.75 o 
  19  -2   5      342.03      279.70    225.23 o 
  20  -2   5      402.95      343.26    235.06 o 
  21  -2   5       58.39     -272.39    181.59 o 
  22  -2   5      406.86      651.97    282.48 o 
 -24  -1   5     1653.59     2032.81    278.07 o 
 -23  -1   5      130.15      230.25    164.43 o 
 -22  -1   5     1897.40     2227.84    229.68 o 
 -21  -1   5      310.97      391.15    142.19 o 
 -20  -1   5     4851.76     4867.51    301.62 o 
 -19  -1   5      742.02     1058.97    163.72 o 
 -18  -1   5     8768.53     9165.77    371.33 o 
 -17  -1   5     4248.91     4664.73    268.47 o 
 -16  -1   5    11252.83    11261.33    362.13 o 
 -15  -1   5     2852.94     2701.35    197.34 o 
 -14  -1   5    11355.17    11342.45    418.19 o 
 -13  -1   5     8712.16     8485.84    346.86 o 
 -12  -1   5     7357.46     6943.24    377.81 o 
 -11  -1   5     5251.73     4941.73    246.29 o 
 -10  -1   5    13143.50    12923.17    409.59 o 
  -9  -1   5     5688.15     5729.98    305.05 o 
  -8  -1   5    16502.94    15899.56    748.69 o 
  -7  -1   5     1683.11     1572.04    141.02 o 
  -6  -1   5    39050.11    35895.45   1050.59 o 
  -5  -1   5     6389.77     6441.78    255.49 o 
  -4  -1   5    31323.07    31160.09   1470.53 o 
  -3  -1   5       68.87       35.52     46.98 o 
  -2  -1   5     4667.37     4448.30    122.53 o 
  -1  -1   5    18324.72    18502.56    341.94 o 
   0  -1   5      714.58      742.39     43.46 o 
   1  -1   5    22702.47    21589.84    401.55 o 
   2  -1   5    16383.31    15938.24    393.90 o 
   3  -1   5    24962.33    24860.90    914.52 o 
   4  -1   5    21344.35    22920.83    787.91 o 
   5  -1   5    21486.31    20857.99    746.80 o 
   6  -1   5     8250.86     8126.11    445.66 o 
   7  -1   5    20798.39    20972.25    552.97 o 
   8  -1   5      142.63       50.31     92.74 o 
   9  -1   5    21398.23    21140.99    579.35 o 
  10  -1   5       60.87      -46.78     92.99 o 
  11  -1   5     9024.08     9599.82    628.01 o 
  12  -1   5      271.27      327.65    206.81 o 
  13  -1   5      512.86      641.26    176.67 o 
  14  -1   5       21.08     -112.31    112.25 o 
  15  -1   5      282.25      259.07    160.03 o 
  16  -1   5     2868.48     3025.70    268.36 o 
  17  -1   5      359.29      362.79    147.10 o 
  18  -1   5     2236.86     2040.90    373.27 o 
  19  -1   5     2628.54     2293.12    406.82 o 
  20  -1   5      316.40      -51.70    176.80 o 
  21  -1   5     3136.43     2891.62    471.89 o 
  22  -1   5       44.26      313.00    253.98 o 
 -24   0   5      609.34     1069.13    329.14 o 
 -23   0   5       21.01      107.74    134.41 o 
 -22   0   5    12475.92    11952.33    436.49 o 
 -21   0   5      469.00      562.45    146.66 o 
 -20   0   5     7796.72     8443.53    431.63 o 
 -19   0   5      172.74       83.95    105.82 o 
 -18   0   5     3650.00     3992.54    258.48 o 
 -17   0   5       25.88      -44.65    141.94 o 
 -16   0   5     5436.87     5160.07    317.46 o 
 -15   0   5      300.10      107.20    157.25 o 
 -14   0   5     2712.27     2895.54    246.42 o 
 -13   0   5      710.93      668.48    150.31 o 
 -12   0   5       12.36      -50.71     97.98 o 
 -11   0   5        0.89       21.68     95.52 o 
 -10   0   5       56.11      111.19    100.89 o 
  -9   0   5      194.10      186.58     94.16 o 
  -8   0   5     4690.01     4415.66    305.04 o 
  -7   0   5     1210.25     1161.88    171.88 o 
  -6   0   5    14651.78    14796.83   1090.61 o 
  -5   0   5      440.13      449.40     73.89 o 
  -4   0   5   197214.94   207875.28   2961.96 o 
  -3   0   5       27.81       17.64     27.98 o 
  -2   0   5    72112.54    72454.73   1087.47 o 
  -1   0   5      212.89      138.06     35.58 o 
   0   0   5        0.43      -15.97     46.51 o 
   1   0   5      441.84      471.47     57.45 o 
   2   0   5     6171.67     6146.97    163.45 o 
   3   0   5        5.72       17.26     54.90 o 
   4   0   5     4701.92     4852.17    189.54 o 
   5   0   5       37.42        3.31     58.36 o 
   6   0   5    14223.74    14177.23    324.46 o 
   7   0   5      145.89       52.68     77.57 o 
   8   0   5    11375.58    10768.25    357.51 o 
   9   0   5      531.19      734.05    115.92 o 
  10   0   5    70959.33    75238.00   1633.62 o 
  11   0   5      118.45      162.68    153.09 o 
  12   0   5    40442.52    39817.48    968.21 o 
  13   0   5       50.90      182.00    112.25 o 
  14   0   5    66198.23    64124.16   1478.74 o 
  15   0   5       45.04      454.83    264.07 o 
  16   0   5    22443.42    24079.75   1077.96 o 
  17   0   5       11.99       85.50    177.05 o 
  18   0   5    19171.33    20032.50   1000.53 o 
  19   0   5       60.58      304.67    222.20 o 
  20   0   5    11906.89    13486.31    842.89 o 
  21   0   5       68.87      169.74    239.35 o 
  22   0   5     2281.33     2449.49    449.19 o 
 -24   1   5     1662.58     1669.80    297.95 o 
 -23   1   5      121.15      209.52    248.56 o 
 -22   1   5     2024.24     1961.25    214.57 o 
 -21   1   5      316.16      297.98    135.80 o 
 -20   1   5     4665.97     3974.39    273.77 o 
 -19   1   5      770.25      589.21    230.02 o 
 -18   1   5     8770.00     9116.13    417.50 o 
 -17   1   5     4307.96     4155.15    457.14 o 
 -16   1   5    11417.41    11517.01    450.20 o 
 -15   1   5     2758.45     2946.50    252.78 o 
 -14   1   5    11504.89    11169.11    417.38 o 
 -13   1   5     8628.01     8717.61    578.32 o 
 -12   1   5     6904.22     6711.88    508.46 o 
 -11   1   5     5242.36     4762.47    240.70 o 
  -9   1   5     5860.83     5596.52    215.97 o 
  -8   1   5    16367.12    14476.24    330.95 o 
  -7   1   5     1674.66     1811.97    148.87 o 
  -6   1   5    39202.13    39097.11    972.46 o 
  -5   1   5     6290.38     6674.86    181.12 o 
  -4   1   5    31230.79    30751.75    572.07 o 
  -3   1   5       61.69       91.45     48.47 o 
  -2   1   5     4762.12     4733.62    163.81 o 
  -1   1   5    18349.71    18821.23    346.55 o 
   0   1   5      854.42      971.12    116.82 o 
   1   1   5    22805.70    22915.14    432.08 o 
   2   1   5    16551.51    15586.50    319.42 o 
   3   1   5    25630.07    25370.54    467.11 o 
   4   1   5    21244.14    21609.82    502.95 o 
   5   1   5    22005.96    20688.21    510.27 o 
   6   1   5     8173.05     8185.63    188.04 o 
   7   1   5    20758.74    20774.99    433.81 o 
   8   1   5       96.10      156.68     63.62 o 
   9   1   5    21208.26    21311.69    543.15 o 
  10   1   5       68.92      123.51     82.65 o 
  11   1   5     9022.86     9383.50    327.03 o 
  12   1   5      219.97      297.39    162.05 o 
  13   1   5      546.15      662.95    130.89 o 
  14   1   5       12.20       21.27    100.53 o 
  15   1   5      274.59       11.85    152.84 o 
  16   1   5     2900.12     2081.01    331.91 o 
  17   1   5      366.21      264.07    208.33 o 
  18   1   5     2205.62     2336.75    386.39 o 
  19   1   5     2684.36     2420.23    410.35 o 
  20   1   5      292.59      102.15    216.65 o 
  21   1   5     3174.57     2711.03    456.50 o 
  22   1   5       40.26      263.56    260.28 o 
 -24   2   5     3037.49     3148.87    377.23 o 
 -23   2   5      158.25      136.90    193.10 o 
 -22   2   5     2450.80     2239.02    310.01 o 
 -21   2   5      980.22     1400.79    401.77 o 
 -20   2   5     1521.31     1764.62    306.06 o 
 -19   2   5      198.58      227.18    245.66 o 
 -18   2   5     2008.82     2475.12    263.24 o 
 -17   2   5     1587.93     1650.17    246.29 o 
 -16   2   5      601.18      612.07    164.04 o 
 -15   2   5       35.05      -75.68    119.91 o 
 -14   2   5      470.26      454.27    143.63 o 
 -13   2   5      724.56      855.58    222.07 o 
 -12   2   5     7110.91     7192.85    402.28 o 
 -11   2   5     1213.93     1182.17    525.99 o 
 -10   2   5    12683.72    12599.79    325.95 o 
  -9   2   5       21.34      103.75     67.65 o 
  -8   2   5    28539.54    27953.76    570.24 o 
  -7   2   5      957.20      997.43     96.00 o 
  -6   2   5    55513.09    55958.83   1016.86 o 
  -5   2   5     2305.14     2512.84     87.87 o 
  -4   2   5    85513.34    86890.08   1877.34 o 
  -3   2   5     8861.25     9325.79    284.36 o 
  -2   2   5    22968.81    22086.94    537.70 o 
  -1   2   5    34692.73    34646.93    785.12 o 
   0   2   5   118357.23   123193.04   2128.56 o 
   1   2   5     6801.84     6534.25    132.66 o 
   2   2   5    25195.76    24972.25    478.00 o 
   3   2   5     1665.57     1793.39    127.25 o 
   4   2   5    62293.92    62972.09   1204.07 o 
   5   2   5     5510.32     5679.38    178.76 o 
   6   2   5      665.56      788.85     90.64 o 
   7   2   5     1339.12     1440.51     82.49 o 
   8   2   5     6508.64     6313.81    167.83 o 
   9   2   5      353.96      404.17     66.28 o 
  10   2   5     2453.63     2509.54    146.47 o 
  11   2   5      853.69      948.58    119.90 o 
  12   2   5     1142.59     1282.75    137.73 o 
  13   2   5       73.19      422.20    165.96 o 
  14   2   5      409.45      166.96    169.23 o 
  15   2   5      964.82      914.52    241.87 o 
  16   2   5      538.47      511.49    222.70 o 
  17   2   5       54.21      274.41    195.21 o 
  18   2   5     1060.15     1001.54    270.12 o 
  19   2   5      386.22      667.61    260.79 o 
  20   2   5      451.87      417.16    247.42 o 
  21   2   5       60.54      133.67    223.96 o 
  22   2   5      457.42      333.43    268.10 o 
 -24   3   5     2850.60     3186.45    507.96 o 
 -23   3   5      295.23       98.62    239.35 o 
 -22   3   5     2752.19     3384.95    556.63 o 
 -21   3   5     1310.28      935.71    382.35 o 
 -20   3   5     2831.98     3106.25    505.69 o 
 -19   3   5     1386.38     1801.62    235.92 o 
 -18   3   5     4170.89     4026.90    316.34 o 
 -17   3   5     7646.95     7827.59    646.42 o 
 -16   3   5     7057.71     6331.11    673.03 o 
 -15   3   5    13073.15    10291.71   1180.10 o 
 -14   3   5     7465.21     7250.86    421.45 o 
 -13   3   5    18959.59    18609.74   1130.98 o 
 -12   3   5     9922.19     9735.33    338.18 o 
 -11   3   5    24649.18    24463.80    550.26 o 
 -10   3   5     1929.91     1823.28    223.53 o 
  -9   3   5    19879.56    19963.55    370.10 o 
  -8   3   5    15339.66    15188.06    296.23 o 
  -7   3   5     5634.83     5474.21    147.23 o 
  -6   3   5     8425.25     8975.38    235.61 o 
  -5   3   5     9886.18    10162.16    255.42 o 
  -4   3   5     8102.34     7893.61    562.81 o 
  -3   3   5      623.27      950.30    244.90 o 
  -2   3   5    33226.31    34699.67    951.98 o 
  -1   3   5     1510.19     1903.57    138.71 o 
   1   3   5    10852.47    11454.49    497.11 o 
   2   3   5     9437.10     8409.38    777.70 o 
   3   3   5    22458.93    22638.38    596.08 o 
   4   3   5    18148.59    18041.99    535.70 o 
   5   3   5    25227.48    26052.66    682.93 o 
   6   3   5    18089.96    17782.20    620.95 o 
   7   3   5    20079.57    20028.68    449.72 o 
   8   3   5    13524.42    12812.22    411.75 o 
   9   3   5     5194.28     5081.11    276.41 o 
  10   3   5     6249.38     6039.17    170.65 o 
  11   3   5      825.58      800.22    117.66 o 
  12   3   5      607.89      960.93    201.27 o 
  13   3   5      783.88      709.73    209.59 o 
  14   3   5     1043.37     1275.69    256.50 o 
  15   3   5      452.10      434.31    196.73 o 
  16   3   5      643.19      813.39    229.26 o 
  17   3   5      693.18      881.99    262.30 o 
  18   3   5      465.48      171.76    208.58 o 
  19   3   5     1630.83     1861.83    379.33 o 
  20   3   5     1023.77     1025.50    305.93 o 
  21   3   5     1574.92     1887.81    415.90 o 
 -19   4   5      913.26      703.14    210.16 o 
 -18   4   5     1327.99     1388.87    171.95 o 
 -17   4   5     3755.67     3767.22    283.31 o 
 -16   4   5     1012.32      860.94    134.42 o 
 -15   4   5      579.76      746.04    131.97 o 
 -14   4   5     4939.34     5220.24    241.25 o 
 -13   4   5     1602.80     1649.84    158.03 o 
 -12   4   5      259.11      189.63     90.98 o 
 -11   4   5     1747.24     1715.87    103.23 o 
 -10   4   5      168.10      102.57     92.40 o 
  -9   4   5     7326.14     6931.77    217.16 o 
  -8   4   5     4087.91     4242.94    244.14 o 
  -7   4   5     1555.39     1448.18    113.67 o 
  -6   4   5     7117.99     7250.05    225.80 o 
  -5   4   5     3137.23     3446.48    158.49 o 
  -4   4   5     4733.07     4577.82    174.55 o 
  -3   4   5     9026.03     9166.80    283.30 o 
  -2   4   5     7655.74     8326.71    252.04 o 
  -1   4   5    10154.33    10461.64    251.41 o 
   0   4   5     3989.39     3859.45    213.85 o 
   1   4   5     3736.97     4031.70    204.74 o 
   2   4   5     7582.08     7638.89    843.02 o 
   3   4   5     2599.36     2502.39    185.05 o 
   4   4   5     4686.60     4053.56    292.31 o 
   5   4   5      805.19      152.22    293.20 o 
   6   4   5    24753.89    24254.54    911.24 o 
   7   4   5    14655.57    15334.32   1119.57 o 
   8   4   5    13904.89    13085.48    442.67 o 
   9   4   5     7651.30     7741.90    326.98 o 
  10   4   5    18061.47    17660.96    568.97 o 
  11   4   5    12313.12    12297.93    364.03 o 
  12   4   5    13265.93    13476.88    394.35 o 
  13   4   5     7347.92     7352.19    333.98 o 
  14   4   5     5071.73     4680.06    452.47 o 
  15   4   5    10797.36     9902.37    610.61 o 
  16   4   5     9519.43    10515.25    654.24 o 
  17   4   5     3203.20     2616.71    388.16 o 
  18   4   5    10192.96    10834.05    704.93 o 
  19   4   5     2634.94     2629.32    422.96 o 
  20   4   5     3333.39     3704.50    514.51 o 
  21   4   5     1148.07     1079.22    330.40 o 
 -19   5   5      232.84      313.00    242.38 o 
 -18   5   5     6048.90     6103.80    589.42 o 
 -17   5   5      215.70      349.31    232.54 o 
 -16   5   5     8408.36     9650.16    636.33 o 
 -15   5   5     1596.30     1510.25    303.41 o 
 -14   5   5    10768.07    10299.86    629.77 o 
 -13   5   5     1862.61     1654.26    307.95 o 
 -12   5   5    14329.10    14036.35    538.61 o 
 -11   5   5     2318.90     2100.67    397.49 o 
 -10   5   5    12505.79    12242.93    390.30 o 
  -9   5   5     2285.94     2133.07    316.40 o 
  -8   5   5    23682.25    23488.26    635.70 o 
  -7   5   5     1999.57     1932.32    163.16 o 
  -6   5   5    17468.98    18075.39    523.56 o 
  -5   5   5     1197.15     1266.36    106.75 o 
  -4   5   5    14583.20    15525.60    366.90 o 
  -3   5   5     5743.23     5706.20    265.04 o 
  -2   5   5    14268.60    14879.72    352.62 o 
  -1   5   5     3707.62     3718.03    193.18 o 
   0   5   5     5571.87     5483.07    257.00 o 
   1   5   5    19418.83    19954.50    581.28 o 
   2   5   5     4014.25     4302.85    226.04 o 
   3   5   5     5129.63     4944.97    243.21 o 
   4   5   5     3428.82     3269.17    380.97 o 
   5   5   5     9049.37     8560.93    632.17 o 
   6   5   5     4056.02     3708.53    232.02 o 
   7   5   5     7284.35     6871.93    307.45 o 
   8   5   5     3713.14     1630.81    258.27 o 
   9   5   5     4833.86     4344.11    338.47 o 
  10   5   5     2432.70     2287.06    292.31 o 
  11   5   5     1011.28      760.94    157.42 o 
  12   5   5     1140.30      998.14    135.28 o 
  13   5   5      129.31      118.27    103.41 o 
  14   5   5      418.06      267.03    136.06 o 
  15   5   5      197.21     -222.83    148.55 o 
  16   5   5      609.22      839.11    255.24 o 
  17   5   5      225.33      146.28    207.57 o 
  18   5   5      764.45     1303.18    331.91 o 
  19   5   5       84.80      125.60    229.01 o 
  20   5   5     1383.21     1543.54    382.61 o 
 -20   6   5       72.87       -9.84    213.88 o 
 -19   6   5     1558.65     2125.90    401.02 o 
 -18   6   5      481.02      962.44    308.96 o 
 -17   6   5     2077.19     2322.12    399.50 o 
 -16   6   5      629.99      548.81    251.46 o 
 -15   6   5     1093.20     1043.66    288.78 o 
 -14   6   5     1492.67     1500.92    309.72 o 
 -13   6   5     2006.46     1840.14    325.10 o 
 -12   6   5     1097.10     1234.83    285.50 o 
 -11   6   5     2886.05     3218.74    409.85 o 
 -10   6   5     1891.51     2082.48    184.66 o 
  -9   6   5     5159.31     4986.75    378.82 o 
  -8   6   5    13522.45    13524.51    450.85 o 
  -7   6   5     5350.82     5061.36    264.64 o 
  -6   6   5     7698.80     7797.57    253.72 o 
  -5   6   5    16505.74    15666.11    391.28 o 
  -4   6   5    12030.00    11585.89    315.21 o 
  -3   6   5    15602.23    15755.56    386.17 o 
  -2   6   5    13301.10    14141.90    313.51 o 
  -1   6   5    19783.02    20146.83    403.65 o 
   0   6   5     6485.90     6076.55    203.09 o 
   1   6   5    12225.06    12304.70    319.39 o 
   2   6   5     5468.65     5594.46    277.75 o 
   3   6   5     3920.09     3491.97    248.68 o 
   4   6   5     8687.04     8198.03    347.40 o 
   5   6   5     2078.31     2152.10    202.86 o 
   6   6   5    17393.34    17729.22    567.06 o 
   7   6   5     3791.10     3286.08    253.48 o 
   8   6   5     2810.06     2886.41    402.78 o 
   9   6   5     2390.37     2024.38    214.97 o 
  10   6   5     4463.87     4482.86    291.09 o 
  11   6   5     2807.72     2906.71    261.18 o 
  12   6   5     7002.62     5626.33   1044.67 o 
  13   6   5     4525.00     4950.68    454.49 o 
  14   6   5     2616.33     3121.13    390.93 o 
  15   6   5     4287.67     5513.87    527.38 o 
  16   6   5     1838.72     2561.22    388.16 o 
  17   6   5     2087.67     2354.15    380.84 o 
  18   6   5     1816.85     2405.10    399.00 o 
 -20   7   5     1490.54     1752.63    416.40 o 
 -19   7   5     3671.42     3200.83    508.97 o 
 -18   7   5     1711.87     1923.63    407.58 o 
 -17   7   5     2161.47     2403.84    425.48 o 
 -16   7   5     3386.57     4047.51    523.85 o 
 -15   7   5     3830.44     4598.34    551.08 o 
 -14   7   5     4992.35     4697.21    538.98 o 
 -13   7   5     2121.45     2224.77    386.39 o 
 -12   7   5     6238.01     6359.79    608.84 o 
 -11   7   5     4361.35     5351.20    549.57 o 
 -10   7   5     9480.52    10174.01    669.12 o 
  -9   7   5     7827.23     7749.41    514.77 o 
  -8   7   5     4436.25     4382.17    630.28 o 
  -7   7   5     2257.23     2327.15    213.83 o 
  -6   7   5     6233.22     5996.53    232.70 o 
  -5   7   5     4350.74     4338.77    198.58 o 
  -4   7   5     7120.09     7355.88    251.42 o 
  -3   7   5     1561.45     1747.66    123.03 o 
  -2   7   5    11811.82    12538.25    303.15 o 
  -1   7   5     3583.88     3806.25    213.69 o 
   0   7   5    13284.58    14462.61    332.24 o 
   1   7   5     6234.68     6384.53    232.07 o 
   2   7   5     9080.67     9110.64    398.76 o 
   3   7   5     2016.88     2425.58    230.28 o 
   4   7   5    14673.08    14267.39    506.52 o 
   5   7   5      501.85      627.89    145.98 o 
   6   7   5    12848.75    13276.96    654.49 o 
   7   7   5     5039.09     5240.04    296.01 o 
   8   7   5     6502.93     6513.31    334.79 o 
   9   7   5      522.89      365.21    185.00 o 
  10   7   5     6396.90     6318.55    612.88 o 
  11   7   5     1549.37     1370.25    210.37 o 
  12   7   5     2590.95     2659.15    264.28 o 
  13   7   5      551.77      751.85    293.58 o 
  14   7   5       98.36      167.97    238.34 o 
 -20   8   5        9.22      -54.48    267.35 o 
 -19   8   5     2841.53     3019.74    525.61 o 
 -18   8   5       64.96      -21.19    234.05 o 
 -17   8   5      862.24     1445.18    371.76 o 
 -16   8   5      172.46     -150.82    206.06 o 
 -15   8   5      878.24      248.93    245.91 o 
 -14   8   5       73.65      385.38    240.36 o 
 -13   8   5      691.49      782.62    291.31 o 
 -12   8   5      583.46      576.81    260.28 o 
 -11   8   5     3344.47     3837.16    491.31 o 
 -10   8   5      352.07      367.22    230.27 o 
  -9   8   5      882.81      982.78    170.57 o 
  -8   8   5     1070.89     1125.54    136.94 o 
  -7   8   5     3167.59     3293.80    209.61 o 
  -6   8   5      894.79     1109.93    155.52 o 
  -5   8   5    12248.35    11680.56    600.85 o 
  -4   8   5      528.91      520.28     93.95 o 
  -3   8   5    10938.33    10669.49    359.36 o 
  -2   8   5      485.20      381.78    123.79 o 
  -1   8   5     9701.77     9185.03    330.70 o 
   0   8   5     2810.15     2929.23    215.73 o 
   1   8   5     4596.96     4834.47    273.84 o 
   2   8   5     2261.67     2362.53    270.35 o 
   3   8   5     4979.89     5351.45    285.76 o 
   4   8   5     5314.81     5052.72    363.44 o 
   5   8   5      947.63      740.95    163.16 o 
   6   8   5     2164.12     2389.90    335.44 o 
   7   8   5     3027.96     2826.00    264.71 o 
   8   8   5     3321.62     3752.12    302.31 o 
   9   8   5     2258.63     2452.12    256.99 o 
  10   8   5     1922.53     1634.57    220.25 o 
  11   8   5     4419.37     5071.07    366.44 o 
  12   8   5     2022.75     2020.98    384.12 o 
  13   8   5     7953.63     8114.94    658.02 o 
  14   8   5     1304.25     1385.15    364.95 o 
 -18   9   5     1309.69     2020.22    477.69 o 
 -17   9   5     1679.94     1555.40    423.72 o 
 -16   9   5     3381.40     3784.45    578.83 o 
 -15   9   5     2613.72     2772.57    490.30 o 
 -14   9   5     6394.86     6644.79    704.93 o 
 -13   9   5     3961.07     3822.28    533.68 o 
 -12   9   5     8651.24     8969.69    708.72 o 
 -11   9   5     5460.44     6330.29    655.25 o 
 -10   9   5     7084.29     6024.86    639.86 o 
  -9   9   5     5318.19     5462.17    595.22 o 
  -8   9   5     3045.75     3119.67    297.74 o 
  -7   9   5     2008.45     2629.06    266.17 o 
  -6   9   5     4300.01     4111.60    325.05 o 
  -5   9   5     1992.65     2159.67    197.71 o 
  -4   9   5     1951.68     1954.65    191.65 o 
  -3   9   5     2608.69     2681.51    213.78 o 
  -2   9   5     1374.90     1429.63    171.85 o 
  -1   9   5     1361.46     1289.72    226.00 o 
   0   9   5     4310.09     3824.00    258.31 o 
   1   9   5     2251.71     2435.48    212.33 o 
   2   9   5     5336.57     5728.37    319.62 o 
   3   9   5      528.97      785.35    179.72 o 
   4   9   5    10862.59    10062.46    374.94 o 
   5   9   5     1240.83     1162.98    220.94 o 
   6   9   5     7758.63     7991.50    350.65 o 
   7   9   5      415.48      296.07    142.86 o 
   8   9   5     3261.20     2949.46    244.56 o 
   9   9   5     1202.78     1251.61    214.64 o 
  10   9   5     1289.51     1224.49    302.28 o 
  11   9   5      960.41      969.00    313.75 o 
  12   9   5      901.02      912.00    316.27 o 
  13   9   5      652.84      238.59    273.40 o 
  14   9   5      113.88     -216.65    220.69 o 
 -16  10   5      487.91      569.75    318.29 o 
 -15  10   5     1384.62      940.50    366.97 o 
 -14  10   5      437.52      634.57    311.99 o 
 -13  10   5      972.68      967.99    339.73 o 
 -12  10   5      989.03      510.73    303.92 o 
 -11  10   5     1980.51     1893.86    398.75 o 
 -10  10   5      715.94      462.05    275.16 o 
  -9  10   5     4799.36     3857.09    539.74 o 
  -8  10   5     1018.49      487.02    254.23 o 
  -7  10   5     5123.15     5228.76    311.47 o 
  -6  10   5      366.78      487.58    134.94 o 
  -5  10   5     8672.90     8597.30    350.85 o 
  -4  10   5      667.04      556.15    144.92 o 
  -3  10   5     6161.87     6198.18    457.73 o 
  -2  10   5     1736.76     1784.19    196.11 o 
  -1  10   5     6677.84     6282.23    323.50 o 
   0  10   5      629.32      740.40    174.44 o 
   1  10   5     8184.18     8358.35    351.85 o 
   2  10   5     2022.37     2132.27    218.15 o 
   3  10   5     3685.03     3842.40    277.89 o 
   4  10   5      859.01      724.34    173.52 o 
   5  10   5     3318.02     3354.34    265.62 o 
   6  10   5     1027.45      880.28    165.24 o 
   7  10   5     3055.74     3316.18    265.98 o 
   8  10   5      876.26      904.50    170.06 o 
   9  10   5     5823.86     5747.44    352.22 o 
  10  10   5     1540.27     2053.98    299.19 o 
  11  10   5     4580.01     4654.12    426.27 o 
  12  10   5      266.70      354.50    205.95 o 
  13  10   5     5972.83     7789.75    570.84 o 
  14  10   5      179.11      362.51    409.85 o 
 -14  11   5     3445.58     2279.50    496.10 o 
 -13  11   5     5120.07     4028.85    616.66 o 
 -12  11   5     4143.76     3993.03    607.33 o 
 -11  11   5     4656.74     5274.02    673.91 o 
 -10  11   5     1995.40     1838.88    426.24 o 
  -9  11   5     1821.31     1868.90    429.01 o 
  -8  11   5     2169.72     2742.56    488.03 o 
  -7  11   5     2343.74     2441.92    460.79 o 
  -6  11   5      777.54      687.75    199.37 o 
  -5  11   5     1843.76     1724.47    256.05 o 
  -4  11   5     1391.95     1445.22    237.67 o 
  -3  11   5     2051.95     2002.15    274.20 o 
  -2  11   5      219.18      234.04    146.00 o 
  -1  11   5     3209.94     2882.60    252.32 o 
   0  11   5      997.14     1093.86    175.12 o 
   1  11   5     1203.20     1380.15    195.43 o 
   2  11   5     2150.52     2570.12    249.29 o 
   3  11   5     1482.62     1616.49    209.35 o 
   4  11   5     3117.37     3215.68    271.50 o 
   5  11   5     1165.83      717.31    310.60 o 
   6  11   5     1792.79     1958.32    226.83 o 
   7  11   5      623.94      658.87    168.68 o 
   8  11   5     1813.63     1653.33    217.58 o 
   9  11   5      847.95      977.66    243.34 o 
  10  11   5      535.20      469.27    205.11 o 
  11  11   5      132.06      369.19    220.62 o 
 -10  12   5       13.45       -6.81    262.30 o 
  -9  12   5     2504.56     2064.11    453.73 o 
  -8  12   5      128.80      567.73    314.00 o 
  -7  12   5     4019.77     3762.00    581.60 o 
  -6  12   5     1660.51     1665.61    424.22 o 
  -5  12   5     7882.67     7192.13    504.96 o 
  -4  12   5      435.24      547.61    215.77 o 
  -3  12   5     6505.21     6024.86    469.32 o 
  -2  12   5     1101.12     1233.85    258.14 o 
  -1  12   5     6386.25     6354.93    485.78 o 
   0  12   5      778.72     1030.92    246.50 o 
   1  12   5     8157.09     8233.87    562.66 o 
   2  12   5       67.46       80.58    168.42 o 
   3  12   5     3854.24     3756.46    629.27 o 
   4  12   5      170.28      201.31    183.13 o 
   5  12   5     1750.13     1627.79    325.48 o 
   6  12   5      193.99      208.16    196.30 o 
   7  12   5     1683.06     1022.52    248.80 o 
   8  12   5      326.30      718.30    342.25 o 
  -5  13   5     1914.47     1564.22    446.67 o 
  -4  13   5       22.23     -178.56    274.03 o 
  -3  13   5     4325.77     4245.64    424.86 o 
  -2  13   5      704.91      847.96    248.38 o 
  -1  13   5     4655.40     4436.40    435.38 o 
   0  13   5     1484.31     1715.66    302.24 o 
   1  13   5     4632.49     4790.22    454.53 o 
   2  13   5     1710.35     1595.41    296.11 o 
   1 -13   6     1435.68     1227.52    508.71 o 
 -10 -12   6      401.47      442.89    345.78 o 
  -9 -12   6     1563.64     1790.96    445.66 o 
  -8 -12   6      702.93      560.67    338.47 o 
  -7 -12   6      932.51     1350.60    389.16 o 
  -6 -12   6     1011.59     1439.38    408.08 o 
  -5 -12   6      886.22     1487.80    386.89 o 
  -4 -12   6     2455.35     2895.91    478.20 o 
   3 -12   6      803.92      581.60    413.38 o 
   4 -12   6      169.50       99.62    385.89 o 
   5 -12   6     2527.80     3933.76    631.79 o 
   6 -12   6        1.83     -202.02    362.93 o 
   7 -12   6     1656.68     1831.32    517.29 o 
 -14 -11   6     1900.23     2888.59    523.09 o 
 -13 -11   6     3338.46     2833.10    496.35 o 
 -12 -11   6     1461.85     1527.15    426.49 o 
 -11 -11   6     4180.64     3618.50    537.72 o 
 -10 -11   6     1068.60     1031.55    366.21 o 
  -8 -11   6      793.61     1208.35    380.84 o 
  -7 -11   6     2063.01     1473.17    380.84 o 
  -6 -11   6      554.98      525.86    294.58 o 
  -5 -11   6     2075.91     2774.84    455.50 o 
  -4 -11   6      942.85      897.12    334.43 o 
  -3 -11   6     4622.49     4506.03    520.31 o 
  -2 -11   6      550.95      452.22    284.50 o 
  -1 -11   6     4881.27     4965.56    518.04 o 
   0 -11   6     3860.99     4883.85    513.76 o 
   1 -11   6     4839.08     5215.76    534.69 o 
   2 -11   6     3190.05     3681.04    458.52 o 
   3 -11   6     5228.12     5198.61    536.71 o 
   4 -11   6     4397.34     4594.96    401.37 o 
   5 -11   6     2828.49     2772.32    340.01 o 
   6 -11   6     2535.80     2365.30    384.62 o 
   7 -11   6     2038.81     2243.58    243.49 o 
   8 -11   6     1430.29     1559.91    217.72 o 
   9 -11   6     1081.51     1291.47    290.00 o 
  10 -11   6     1430.59     1975.60    313.30 o 
  11 -11   6      629.25      463.34    467.35 o 
 -16 -10   6      104.68       65.32    293.58 o 
 -15 -10   6     1197.24     1016.92    370.00 o 
 -14 -10   6      155.32      445.66    291.56 o 
 -13 -10   6       69.50      -11.35    260.54 o 
 -12 -10   6      298.06      205.05    281.47 o 
 -11 -10   6     2162.60     1727.40    394.97 o 
 -10 -10   6      740.98      656.51    306.44 o 
  -9 -10   6     5976.33     5894.97    597.74 o 
  -8 -10   6      692.87     1047.44    334.18 o 
  -7 -10   6     8102.69     8486.70    634.31 o 
  -6 -10   6      278.04      164.19    266.08 o 
  -5 -10   6    10957.95    10239.83    664.83 o 
  -4 -10   6      468.00      362.68    271.63 o 
  -3 -10   6    12333.90    13628.06    754.87 o 
  -2 -10   6      764.21      663.87    192.36 o 
  -1 -10   6    10928.37    11563.92    472.51 o 
   0 -10   6     1047.85     1145.74    212.49 o 
   1 -10   6    14858.12    16174.90    812.12 o 
   2 -10   6      760.99      553.86    240.36 o 
   3 -10   6     7591.07     7095.65    403.24 o 
   4 -10   6      886.29      843.04    259.91 o 
   5 -10   6     3582.10     3513.45    359.98 o 
   6 -10   6     1073.41      970.61    175.10 o 
   7 -10   6     3343.64     3897.01    288.90 o 
   8 -10   6      717.76      626.19    159.58 o 
   9 -10   6     1448.42     1860.80    221.55 o 
  10 -10   6     1225.40     1508.25    284.24 o 
  11 -10   6     2433.87     2160.88    608.97 o 
  12 -10   6     1309.07     1185.46    265.28 o 
  13 -10   6     2175.31     2756.67    354.32 o 
 -18  -9   6     1725.69     1501.42    416.91 o 
 -17  -9   6     4281.94     4088.62    584.38 o 
 -16  -9   6     5293.01     5447.04    646.93 o 
 -15  -9   6     3792.58     3639.43    528.89 o 
 -14  -9   6    10357.14    10074.13    726.62 o 
 -13  -9   6     3860.56     3347.37    491.06 o 
 -12  -9   6     8194.72     8001.19    707.71 o 
 -11  -9   6     5915.41     6747.70    641.38 o 
 -10  -9   6     8435.09     8537.15    633.05 o 
  -9  -9   6     4551.28     4626.34    532.42 o 
  -8  -9   6     3248.84     3414.71    458.27 o 
  -7  -9   6     3137.38     3102.47    428.76 o 
  -6  -9   6     4560.97     5052.58    531.41 o 
  -5  -9   6     5306.61     5571.88    526.87 o 
  -4  -9   6     3715.32     3689.62    448.94 o 
  -3  -9   6     1663.63     1553.22    339.86 o 
  -2  -9   6     4256.15     4507.69    318.39 o 
  -1  -9   6     2589.89     2734.78    257.25 o 
   0  -9   6     4461.21     5630.62    507.20 o 
   1  -9   6     1492.08     1368.51    200.32 o 
   2  -9   6    11402.21    11832.52    510.73 o 
   3  -9   6      723.76      756.78    177.81 o 
   4  -9   6     9140.62     9203.62    418.10 o 
   5  -9   6     1154.91     1661.22    218.56 o 
   6  -9   6     7970.52     8597.99    347.43 o 
   7  -9   6      381.11      611.03    146.37 o 
   8  -9   6     1790.61     1864.16    257.06 o 
   9  -9   6      389.92      124.51    138.29 o 
  10  -9   6     1521.64     2045.36    273.50 o 
  11  -9   6      515.11      526.77    209.65 o 
  12  -9   6      307.29      202.69    190.43 o 
  13  -9   6      455.75      186.01    193.09 o 
  14  -9   6      228.44      306.78    213.67 o 
  15  -9   6      515.87      425.41    211.51 o 
 -20  -8   6      331.31      175.85    242.75 o 
 -19  -8   6     2667.18     3123.36    362.30 o 
 -18  -8   6      150.77       97.03    174.77 o 
 -17  -8   6      560.13      667.02    203.59 o 
 -16  -8   6       82.99       76.89    144.28 o 
 -15  -8   6      967.15      869.57    358.14 o 
 -14  -8   6       84.23       -6.32    138.19 o 
 -13  -8   6      265.75      283.76    155.18 o 
 -12  -8   6      209.87      218.12    141.13 o 
 -11  -8   6     1948.31     1714.15    211.05 o 
 -10  -8   6      908.74     1447.77    345.28 o 
  -9  -8   6     2469.65     2487.26    231.05 o 
  -8  -8   6     4972.35     5512.84    905.32 o 
  -7  -8   6     7052.84     7082.89    541.75 o 
  -6  -8   6     2482.41     2791.49    405.05 o 
  -5  -8   6    15241.90    16619.55    802.79 o 
  -4  -8   6      691.45      881.99    279.70 o 
  -3  -8   6    10411.46    10961.92    426.01 o 
  -2  -8   6      426.82      328.76    144.22 o 
  -1  -8   6     8169.74     8268.23    296.85 o 
   0  -8   6      246.12      214.64     98.74 o 
   1  -8   6     5887.47     6171.94    255.26 o 
   2  -8   6     1844.66     1850.68    168.98 o 
   3  -8   6     2650.26     2724.21    292.57 o 
   4  -8   6     1672.53     2067.44    348.05 o 
   5  -8   6      995.60     1223.72    180.27 o 
   6  -8   6     1022.34      992.16    211.35 o 
   7  -8   6     3153.48     3339.77    244.97 o 
   8  -8   6     1066.03      810.23    147.19 o 
   9  -8   6     3626.64     3660.93    324.45 o 
  10  -8   6     1621.40     1376.64    180.85 o 
  11  -8   6     3930.03     4575.80    338.89 o 
  12  -8   6     1779.49     2097.73    288.99 o 
  13  -8   6     8009.23     7998.96    476.87 o 
  14  -8   6     1133.93     1521.59    268.15 o 
  15  -8   6     3933.42     3895.27    456.38 o 
  16  -8   6      424.49      158.03    202.74 o 
  17  -8   6     2712.41     3284.28    379.28 o 
 -21  -7   6      529.22      520.21    215.11 o 
 -20  -7   6     2405.82     2693.16    324.02 o 
 -19  -7   6      706.65      586.04    211.61 o 
 -18  -7   6     3862.61     4208.81    690.68 o 
 -17  -7   6     1243.94     1277.60    272.64 o 
 -16  -7   6     8446.57     8701.95    437.09 o 
 -15  -7   6     3372.30     3321.79    319.68 o 
 -14  -7   6     5361.03     6019.12    276.45 o 
 -13  -7   6      759.59      641.08    163.53 o 
 -12  -7   6    11577.49    11411.18    450.98 o 
 -11  -7   6     5194.75     5057.75    304.58 o 
 -10  -7   6     8917.76     8956.34    377.23 o 
  -9  -7   6     4319.69     4584.75    372.39 o 
  -8  -7   6     8769.87     8404.48    346.23 o 
  -7  -7   6     7603.93     7415.81    531.16 o 
  -6  -7   6     6334.12     6288.37    278.72 o 
  -5  -7   6     7895.60     8731.49    319.91 o 
  -4  -7   6     7679.67     7597.54    284.36 o 
  -3  -7   6     4780.88     4656.01    170.33 o 
  -2  -7   6     9000.34     9002.98    275.32 o 
  -1  -7   6     7163.92     7101.52    259.79 o 
   0  -7   6    10994.58    11367.60    399.81 o 
   1  -7   6     9989.36    10119.35    354.82 o 
   2  -7   6     9774.96     9695.05    297.68 o 
   3  -7   6     1642.52     1642.58    147.68 o 
   4  -7   6     8859.95     8606.27    273.92 o 
   5  -7   6     7554.98     7125.25    331.44 o 
   6  -7   6    12120.25    11279.77    482.61 o 
   7  -7   6     2011.10     2394.96    203.60 o 
   8  -7   6     4011.62     3887.62    273.64 o 
   9  -7   6     4039.16     4171.15    263.68 o 
  10  -7   6     3367.27     3772.91    257.79 o 
  11  -7   6     2799.88     3001.44    242.63 o 
  12  -7   6      489.80      320.18    127.28 o 
  13  -7   6     1097.21     1196.77    231.03 o 
  14  -7   6      600.90      568.20    205.28 o 
  15  -7   6      509.40      577.41    374.28 o 
  16  -7   6     1342.19     1167.36    419.68 o 
  17  -7   6      138.61       25.36    169.46 o 
  18  -7   6      785.10      718.31    233.08 o 
 -22  -6   6     1897.14     2217.28    330.02 o 
 -21  -6   6     1914.92     2362.22    314.86 o 
 -20  -6   6      689.21      738.23    230.90 o 
 -19  -6   6     2314.52     2505.35    298.16 o 
 -18  -6   6     1251.14     1344.32    233.58 o 
 -17  -6   6     1987.96     2075.93    262.79 o 
 -16  -6   6      539.86      795.14    145.73 o 
 -15  -6   6      134.97      230.60    114.24 o 
 -14  -6   6      635.16      613.34    124.39 o 
 -13  -6   6      723.95      860.02    132.51 o 
 -12  -6   6      521.76     2429.31    401.02 o 
 -11  -6   6     2151.01     2246.94    223.33 o 
 -10  -6   6      113.18      134.06    135.94 o 
  -9  -6   6     5171.51     5140.10    269.73 o 
  -8  -6   6     4056.64     3881.88    228.67 o 
  -7  -6   6     6441.87     5967.23    292.57 o 
  -6  -6   6     5883.25     6143.38    259.43 o 
  -5  -6   6    11052.93    11061.21    350.68 o 
  -4  -6   6     6341.75     6616.02    187.94 o 
  -3  -6   6     6597.08     6553.51    182.23 o 
  -2  -6   6     5681.38     5689.48    344.02 o 
  -1  -6   6     8141.56     8022.75    257.50 o 
   0  -6   6     3379.64     3309.82    221.66 o 
   1  -6   6     2051.26     2388.86    167.68 o 
   2  -6   6     5704.05     5533.63    206.37 o 
   3  -6   6     3510.87     4206.60    267.20 o 
   4  -6   6     6921.89     6844.34    224.25 o 
   5  -6   6     1346.53     1515.84    227.69 o 
   6  -6   6     2912.65     2719.78    258.90 o 
   7  -6   6     5125.88     5054.00    249.95 o 
   8  -6   6     7151.26     7154.59    289.46 o 
   9  -6   6     3953.80     4007.36    249.80 o 
  10  -6   6    15718.26    14937.42    443.16 o 
  11  -6   6     9008.67     9076.54    342.31 o 
  12  -6   6    10258.95     9364.00    375.73 o 
  13  -6   6     7756.80     7456.72    325.19 o 
  14  -6   6     7523.94     7030.27    460.63 o 
  15  -6   6     6594.26     6721.69    769.63 o 
  16  -6   6     5170.02     4450.32    583.62 o 
  17  -6   6     2193.30     2356.15    308.83 o 
  18  -6   6     1508.68     1642.88    280.96 o 
  19  -6   6     2428.90     2298.12    325.19 o 
 -23  -5   6      827.13     1071.00    249.64 o 
 -22  -5   6     2884.26     2781.57    331.96 o 
 -21  -5   6     1834.24     2209.36    649.83 o 
 -20  -5   6     1132.28     1183.17    232.73 o 
 -19  -5   6     2611.66     3051.79    315.40 o 
 -18  -5   6     3608.06     4102.32    348.97 o 
 -17  -5   6     6366.90     6493.53    299.83 o 
 -16  -5   6     2351.04     2251.60    202.74 o 
 -15  -5   6     9217.10     8453.69    314.51 o 
 -14  -5   6     6222.10     6951.64    304.27 o 
 -13  -5   6     8190.19     8007.04    291.18 o 
 -12  -5   6     4912.52     5162.35    328.61 o 
 -11  -5   6     5849.97     5957.86    298.14 o 
 -10  -5   6     2772.33     2972.56    226.53 o 
  -9  -5   6     2782.78     2587.87    204.08 o 
  -8  -5   6     3480.02     3396.64    203.10 o 
  -7  -5   6     1774.27     1868.87    159.70 o 
  -6  -5   6     1514.62     1870.79    152.24 o 
  -5  -5   6     7073.66     7541.80    260.87 o 
  -4  -5   6     4443.62     4442.13    140.64 o 
  -3  -5   6      857.28      954.33    103.61 o 
  -2  -5   6    14590.51    15419.49    293.49 o 
  -1  -5   6      334.73      581.96     88.22 o 
   0  -5   6    13163.59    13831.81    334.71 o 
   1  -5   6     5134.86     5284.07    223.82 o 
   2  -5   6    18947.88    19672.92    426.17 o 
   3  -5   6     3479.52     3453.51    157.66 o 
   4  -5   6    17188.45    17260.32    379.80 o 
   5  -5   6     5170.94     5007.21    250.42 o 
   6  -5   6     8527.34     8159.53    327.07 o 
   7  -5   6     1700.26     1769.13    159.39 o 
   8  -5   6     9056.38     8414.33    353.59 o 
   9  -5   6     2000.46     1943.65    175.14 o 
  10  -5   6     8929.16     8449.68    309.61 o 
  11  -5   6      335.54      413.23    116.12 o 
  12  -5   6     3452.54     3584.79    453.66 o 
  13  -5   6       91.40        9.31    102.31 o 
  14  -5   6     2363.10     2265.42    207.40 o 
  15  -5   6      709.99      840.01    210.47 o 
  16  -5   6      812.65      877.07    216.64 o 
  17  -5   6      710.98      696.88    211.85 o 
  18  -5   6      390.47      563.48    201.20 o 
  19  -5   6      235.49      550.84    191.98 o 
  20  -5   6     1467.77     1333.64    265.98 o 
 -23  -4   6     1553.75     1882.27    281.89 o 
 -22  -4   6     1125.74     1525.36    252.34 o 
 -21  -4   6     2388.70     2722.82    311.08 o 
 -20  -4   6     1524.32     1382.45    261.04 o 
 -19  -4   6     1103.23     1198.72    174.50 o 
 -18  -4   6      412.75      549.61    138.11 o 
 -17  -4   6     4423.17     4563.36    274.35 o 
 -16  -4   6      231.45      246.59    117.35 o 
 -15  -4   6      926.99     1022.68    147.50 o 
 -14  -4   6      692.08     1012.48    162.09 o 
 -13  -4   6      961.87     1047.11    139.35 o 
 -12  -4   6      718.28      675.95    113.07 o 
 -11  -4   6      224.57      292.25     91.62 o 
 -10  -4   6     5436.98     5482.70    263.10 o 
  -9  -4   6     7836.04     7672.73    298.87 o 
  -8  -4   6    10930.62    10815.84    352.56 o 
  -7  -4   6     5378.49     5196.86    219.79 o 
  -6  -4   6    19822.36    20302.37   1064.72 o 
  -5  -4   6     4179.14     4112.07    181.07 o 
  -4  -4   6     9769.99     9778.56    212.12 o 
  -3  -4   6    24252.49    25705.22    430.57 o 
  -2  -4   6    33495.03    34864.96    550.61 o 
  -1  -4   6    32688.40    34152.93    647.59 o 
   0  -4   6    19061.34    19392.71    489.71 o 
   1  -4   6    20922.45    22351.71    542.90 o 
   2  -4   6     9273.59     9279.95    233.65 o 
   3  -4   6     2554.89     2648.52    239.94 o 
   4  -4   6    20401.67    21809.84    706.95 o 
   5  -4   6    12481.27    13425.22    684.88 o 
   6  -4   6     3281.79     3346.97    223.23 o 
   7  -4   6     3957.35     3953.01    212.05 o 
   8  -4   6     2142.57     2303.41    171.94 o 
   9  -4   6     1490.18     1626.59    206.54 o 
  10  -4   6     7188.75     7286.94    317.27 o 
  11  -4   6     3235.17     3361.65    221.51 o 
  12  -4   6     3022.49     3107.69    217.88 o 
  13  -4   6     2559.02     2395.29    202.25 o 
  14  -4   6      961.59     1333.55    195.01 o 
  15  -4   6     2927.47     2684.14    372.46 o 
  16  -4   6     1708.17     1790.83    249.31 o 
  17  -4   6     1225.27      890.02    212.55 o 
  18  -4   6      368.79      631.99    305.81 o 
  19  -4   6      455.21      774.74    213.35 o 
  20  -4   6      176.52      294.06    175.48 o 
 -24  -3   6     2090.78     1844.18    287.37 o 
 -23  -3   6       93.93      285.78    199.12 o 
 -22  -3   6     2501.95     2707.48    366.97 o 
 -21  -3   6      487.66      407.73    171.50 o 
 -20  -3   6     4960.44     4823.11    568.18 o 
 -19  -3   6      216.32      371.81    134.14 o 
 -18  -3   6     7989.17     8112.77    325.29 o 
 -17  -3   6      633.36      903.95    149.51 o 
 -16  -3   6    21515.82    20882.41    538.66 o 
 -15  -3   6     2655.87     2972.41    212.16 o 
 -14  -3   6    24379.44    23699.27    565.13 o 
 -13  -3   6     6363.57     6117.90    246.71 o 
 -12  -3   6    35958.98    36113.05    744.83 o 
 -11  -3   6     5874.00     5703.80    217.78 o 
 -10  -3   6    29539.16    29859.85    619.58 o 
  -9  -3   6     2465.05     2171.20    176.52 o 
  -8  -3   6    24770.97    24789.98    626.28 o 
  -7  -3   6     1586.23     1713.77    142.40 o 
  -6  -3   6    25330.66    26452.36    891.57 o 
  -5  -3   6      260.73      295.54     58.23 o 
  -4  -3   6    39137.82    40329.86   1067.72 o 
  -3  -3   6     1603.66     1699.86     77.56 o 
  -2  -3   6    28473.38    29368.40    555.88 o 
  -1  -3   6     4911.38     5065.38    175.56 o 
   0  -3   6     8453.69     8534.34    212.48 o 
   1  -3   6    16151.60    15510.01    915.02 o 
   2  -3   6     5544.39     4676.55    992.20 o 
   3  -3   6    38173.90    39487.96    901.53 o 
   4  -3   6     4744.64     5431.66    294.96 o 
   5  -3   6    16850.81    16786.17    471.04 o 
   6  -3   6     1754.34     2119.82    297.36 o 
   7  -3   6    17142.35    17200.30    412.90 o 
   8  -3   6     2126.26     2402.36    235.06 o 
   9  -3   6     6127.15     6433.71    425.34 o 
  10  -3   6     1052.21     1077.12    162.13 o 
  11  -3   6     2929.19     2945.04    200.98 o 
  12  -3   6       61.30       44.70     91.84 o 
  13  -3   6      334.52      378.81    108.52 o 
  14  -3   6      545.85      576.35    201.48 o 
  15  -3   6        9.85       12.09     96.06 o 
  16  -3   6     2353.98     2387.95    208.07 o 
  17  -3   6     1451.59     1322.84    225.91 o 
  18  -3   6     1453.10     1964.72    556.89 o 
  19  -3   6     1314.61     1387.96    241.41 o 
  20  -3   6     1517.07     1421.97    371.00 o 
  21  -3   6     2188.67     2078.48    429.77 o 
 -24  -2   6     1253.02     1195.68    239.91 o 
 -23  -2   6      528.33      940.19    217.66 o 
 -22  -2   6     1484.18     1520.24    240.56 o 
 -21  -2   6      229.57      218.11    216.73 o 
 -20  -2   6     4863.79     4611.67    291.14 o 
 -19  -2   6     1529.48     1733.16    192.75 o 
 -18  -2   6       65.11      120.51    142.86 o 
 -17  -2   6      219.37      197.62    113.88 o 
 -16  -2   6     6010.99     6376.72    335.99 o 
 -15  -2   6      899.49      868.36    134.07 o 
 -14  -2   6     6051.17     6536.71    259.59 o 
 -13  -2   6      786.81      770.06    139.95 o 
 -12  -2   6      306.73      192.28     91.33 o 
 -11  -2   6     1797.22     2008.21    189.84 o 
 -10  -2   6      403.59      412.58    202.15 o 
  -9  -2   6     6637.82     7157.67    281.36 o 
  -8  -2   6     3446.27     3532.95    189.30 o 
  -7  -2   6      686.59      818.68    172.77 o 
  -6  -2   6    18715.22    19400.21    490.26 o 
  -5  -2   6     1211.81     1231.96    115.61 o 
  -4  -2   6     3518.42     3514.53    174.66 o 
  -3  -2   6     3367.84     3374.05    124.79 o 
  -2  -2   6     5209.77     5646.77    175.66 o 
  -1  -2   6     2528.86     2485.62    103.01 o 
   0  -2   6     3926.16     3645.10     92.32 o 
   1  -2   6       71.40       47.68     36.29 o 
   2  -2   6     1233.14     1203.31    164.95 o 
   3  -2   6     3247.07     3605.60    170.29 o 
   4  -2   6     7277.82     7113.72    251.83 o 
   5  -2   6     3264.30     3558.98    207.07 o 
   6  -2   6    14446.33    13992.17    409.76 o 
   7  -2   6     8792.94     9245.21    265.38 o 
   8  -2   6    27733.18    27928.01    727.71 o 
   9  -2   6     2360.60     2752.54    227.70 o 
  10  -2   6    25389.83    25367.04    701.65 o 
  11  -2   6     4567.32     5306.43    321.28 o 
  12  -2   6    19924.60    20167.94    617.97 o 
  13  -2   6     1259.50     1387.18    262.05 o 
  14  -2   6     9717.45     9838.62    635.58 o 
  15  -2   6     1276.48     1358.15    209.84 o 
  16  -2   6    16385.84    17292.52    507.63 o 
  17  -2   6      995.84     1183.15    211.77 o 
  18  -2   6    12620.64    13193.24    803.05 o 
  19  -2   6       18.14     -169.49    183.11 o 
  20  -2   6     4491.10     3806.39    532.42 o 
  21  -2   6      220.89       22.45    226.49 o 
 -24  -1   6     3287.59     2674.13    311.53 o 
 -23  -1   6      219.57      227.52    136.36 o 
 -22  -1   6     2464.94     2461.96    240.15 o 
 -21  -1   6      117.75       94.71    127.03 o 
 -20  -1   6     2509.72     2765.95    236.00 o 
 -19  -1   6     3556.34     3550.90    249.64 o 
 -18  -1   6     4068.70     4100.31    261.24 o 
 -17  -1   6     4733.03     4324.69    260.68 o 
 -16  -1   6     2964.05     2971.43    267.52 o 
 -15  -1   6     9242.17     9378.55    454.36 o 
 -14  -1   6     6156.52     6630.97    582.36 o 
 -13  -1   6    12812.77    12790.45    788.04 o 
 -12  -1   6     4894.35     5179.96    389.29 o 
 -11  -1   6    10271.14     9934.44    410.00 o 
 -10  -1   6     4696.14     4201.67    223.14 o 
  -9  -1   6    24024.78    24492.20    637.04 o 
  -8  -1   6     2533.66     2576.19    182.50 o 
  -7  -1   6    16710.78    11233.30    486.01 o 
  -6  -1   6     9086.38     8428.48    505.56 o 
  -5  -1   6     1043.01      920.15     92.86 o 
  -4  -1   6    32458.36    31844.33    698.26 o 
  -3  -1   6      859.13      925.40    142.25 o 
  -2  -1   6    35941.70    35983.19    628.68 o 
  -1  -1   6      969.63     1012.38     56.51 o 
   0  -1   6    22419.62    21695.05    345.28 o 
   1  -1   6    11796.54    11385.72    268.60 o 
   2  -1   6    19278.24    17874.14    593.58 o 
   3  -1   6     7695.49     7579.41    266.97 o 
   4  -1   6    14294.07    14104.18    391.28 o 
   5  -1   6     3514.52     3515.84    250.95 o 
   6  -1   6    31123.20    32263.09   1005.57 o 
   7  -1   6     8652.36     8635.57    308.69 o 
   8  -1   6    22026.68    22365.55    598.21 o 
   9  -1   6     6602.59     6362.38    292.82 o 
  10  -1   6     6751.59     7035.02    468.86 o 
  11  -1   6     4124.75     4421.77    277.38 o 
  12  -1   6     1028.22     1204.96    167.35 o 
  13  -1   6     2603.12     2490.49    238.59 o 
  14  -1   6      303.10      303.50    184.87 o 
  15  -1   6      297.90      151.14    287.52 o 
  16  -1   6      101.69       19.99    132.41 o 
  17  -1   6     1990.78     1840.40    345.78 o 
  18  -1   6       66.24       31.27    185.38 o 
  19  -1   6     2007.97     2103.20    392.95 o 
  20  -1   6       79.55       28.00    203.79 o 
  21  -1   6     2168.91     3052.03    479.71 o 
 -25   0   6      162.17     -126.11    217.16 o 
 -24   0   6     5205.12     5197.19    345.94 o 
 -23   0   6       73.29      204.83    136.99 o 
 -22   0   6     2193.24     2426.42    234.27 o 
 -21   0   6       15.07        2.26    112.78 o 
 -20   0   6    11023.55    10571.96    501.19 o 
 -19   0   6      198.29      259.41    122.05 o 
 -18   0   6     3404.79     3552.97    300.61 o 
 -17   0   6       91.17     -112.96    126.07 o 
 -16   0   6        4.81     -171.60    163.06 o 
 -15   0   6       43.71      -15.26    142.37 o 
 -14   0   6     1312.74     1221.98    237.33 o 
 -13   0   6      194.59      247.58    125.27 o 
 -12   0   6     2791.74     3072.97    639.99 o 
 -11   0   6      253.49      218.57     65.94 o 
 -10   0   6    17281.93    17220.32    384.57 o 
  -9   0   6      126.63       43.37     74.60 o 
  -8   0   6    24381.86    23703.04    566.48 o 
  -7   0   6      292.46      295.73    128.32 o 
  -6   0   6    26765.29    26537.68    479.00 o 
  -5   0   6       99.81       54.54     32.70 o 
  -4   0   6   183569.02   190948.78   2729.11 o 
  -3   0   6      869.30      826.07     58.83 o 
  -2   0   6    74159.48    73201.91   1231.32 o 
  -1   0   6      138.71      140.74     37.90 o 
   0   0   6     2149.63     1847.19     82.51 o 
   1   0   6      193.38      119.11     51.11 o 
   2   0   6    20668.20    20850.89    415.76 o 
   3   0   6      938.17      894.16     80.64 o 
   4   0   6     6702.78     6150.06    222.87 o 
   5   0   6       13.33       79.59     77.01 o 
   6   0   6     7750.35     6935.13    270.36 o 
   7   0   6        1.52       -6.42     58.05 o 
   8   0   6      308.98      276.43     95.15 o 
   9   0   6       50.85       -5.88     81.56 o 
  10   0   6      286.69      481.94    116.21 o 
  11   0   6        0.06      108.20     98.84 o 
  12   0   6     4714.75     5134.53    570.51 o 
  13   0   6     1087.73      830.58    285.50 o 
  14   0   6       95.85      808.98    148.39 o 
  15   0   6     1160.92     1276.20    179.87 o 
  16   0   6      456.37      830.79    252.72 o 
  17   0   6        0.40       99.88    181.59 o 
  18   0   6     3317.65     3591.51    465.84 o 
  19   0   6      148.48      234.31    223.46 o 
  20   0   6     1553.18     1792.22    382.61 o 
  21   0   6       24.23      485.51    264.57 o 
 -24   1   6     3142.93     3455.61    379.81 o 
 -23   1   6      213.15       14.27    175.04 o 
 -22   1   6     2607.22     2804.45    472.63 o 
 -21   1   6      106.79       78.22    118.60 o 
 -20   1   6     2406.59     2501.12    273.12 o 
 -19   1   6     3654.70     4780.45    410.73 o 
 -18   1   6     4202.63     4814.72    722.08 o 
 -17   1   6     4682.02     5156.29    567.10 o 
 -16   1   6     3001.05     3393.09    285.17 o 
 -15   1   6     9219.17     8734.13    379.06 o 
 -14   1   6     6094.56     5845.53    301.84 o 
 -13   1   6    12948.02    12425.19    338.28 o 
 -12   1   6     4916.62     4837.36    192.22 o 
 -11   1   6    10372.47    10396.48    334.28 o 
 -10   1   6     4801.55     4401.08    419.93 o 
  -9   1   6    24369.09    23490.86    491.69 o 
  -8   1   6     2410.17     2433.73    126.89 o 
  -7   1   6    16760.43    16871.52    447.16 o 
  -6   1   6     8970.19     8548.53    220.75 o 
  -5   1   6      900.47      885.30     49.91 o 
  -4   1   6    32331.60    32211.80    601.47 o 
  -3   1   6      821.50      940.57    114.84 o 
  -2   1   6    36047.70    35959.00    808.12 o 
  -1   1   6      940.79     1148.79     59.71 o 
   0   1   6    22496.84    22453.37    364.62 o 
   1   1   6    11994.10    12169.80    355.26 o 
   2   1   6    19350.90    18968.13    384.42 o 
   3   1   6     7705.57     7791.50    245.55 o 
   4   1   6    14214.33    14433.69    267.25 o 
   5   1   6     3212.19     3041.23    108.74 o 
   6   1   6    31334.71    32333.72    539.97 o 
   7   1   6     8210.15     7892.63    222.24 o 
   8   1   6    21929.30    22652.24    476.87 o 
   9   1   6     6569.63     6822.78    249.79 o 
  10   1   6     6748.32     6277.47    317.41 o 
  11   1   6     4208.90     4017.86    253.22 o 
  12   1   6      914.37     1010.92    321.32 o 
  13   1   6     2607.97     2629.65    208.96 o 
  14   1   6      405.82      191.43    164.19 o 
  15   1   6      302.62      347.30    191.93 o 
  16   1   6       70.89       36.82    172.26 o 
  17   1   6     2028.04     1931.44    352.34 o 
  18   1   6       62.16      -65.07    180.84 o 
  19   1   6     2003.97     2230.82    390.93 o 
  20   1   6       74.57      125.85    212.36 o 
  21   1   6     2135.65     2086.81    422.46 o 
 -24   2   6     1146.79     1045.86    266.59 o 
 -23   2   6      558.68      545.74    209.45 o 
 -22   2   6     1647.54     1847.71    452.72 o 
 -21   2   6      229.30      304.15    285.50 o 
 -20   2   6     4833.20     5079.71    376.11 o 
 -19   2   6     1534.93     1691.45    299.75 o 
 -18   2   6       68.72      317.76    154.32 o 
 -17   2   6      264.91       72.89    105.40 o 
 -16   2   6     6090.13     6383.40    267.70 o 
 -15   2   6      963.50     1100.15    248.19 o 
 -14   2   6     6138.86     6169.65    248.79 o 
 -13   2   6      794.71      431.53    175.73 o 
 -12   2   6      304.27      217.06     83.83 o 
 -11   2   6     1900.09     1944.78    148.85 o 
 -10   2   6      365.58      148.45     78.42 o 
  -9   2   6     6948.23     7297.60    284.26 o 
  -8   2   6     3510.16     3511.88    157.35 o 
  -7   2   6      708.63      955.32     94.52 o 
  -6   2   6    19027.11    19830.53    345.68 o 
  -5   2   6     1333.21     1209.68     97.25 o 
  -4   2   6     3182.52     3202.06    181.21 o 
  -3   2   6     3302.48     3401.51    165.76 o 
  -2   2   6     4682.76     5364.73    197.64 o 
  -1   2   6     2438.41     2481.73    120.63 o 
   0   2   6     3940.23     3807.62     88.07 o 
   1   2   6       56.51       53.64     38.50 o 
   2   2   6     1488.53     1673.57    101.49 o 
   3   2   6     3248.39     3653.37    155.32 o 
   4   2   6     7438.76     7072.72    200.35 o 
   5   2   6     3363.78     3362.44    139.75 o 
   6   2   6    14535.85    14268.27    344.26 o 
   7   2   6     8848.25     9433.50    285.05 o 
   8   2   6    27662.33    25716.76    458.26 o 
   9   2   6     2353.47     2611.48    121.26 o 
  10   2   6    25047.26    24281.12    520.58 o 
  11   2   6     4472.44     4714.56    207.85 o 
  12   2   6    20085.95    21491.80    896.62 o 
  13   2   6     1426.20      940.00    230.02 o 
  14   2   6     9446.92    10658.51    609.35 o 
  15   2   6     1140.91     1443.92    281.22 o 
  16   2   6    16253.13    18603.71    904.43 o 
  17   2   6      992.48     1459.05    304.42 o 
  18   2   6    12466.45    13701.45    798.51 o 
  19   2   6        2.11      323.84    226.49 o 
  20   2   6     4361.27     4080.04    528.64 o 
  21   2   6      239.35      484.75    269.62 o 
 -24   3   6     2069.13     1725.64    406.57 o 
 -23   3   6       98.02     -227.24    310.22 o 
 -22   3   6     2370.56     2716.58    530.66 o 
 -21   3   6      512.76      413.12    332.92 o 
 -20   3   6     5090.86     5169.12    537.59 o 
 -19   3   6      175.58      471.41    155.94 o 
 -18   3   6     7831.35     7545.92    382.49 o 
 -17   3   6      585.76      924.41    144.37 o 
 -16   3   6    21603.97    19340.14    593.02 o 
 -15   3   6     2686.29     2896.67    262.68 o 
 -14   3   6    24186.68    22689.48    930.51 o 
 -13   3   6     6372.22     6057.95    284.38 o 
 -12   3   6    36559.32    35689.90    752.49 o 
 -11   3   6     5744.31     5157.14    317.89 o 
 -10   3   6    29758.90    29559.63    631.22 o 
  -9   3   6     2342.62     2176.88    150.70 o 
  -8   3   6    25217.74    24519.72    434.41 o 
  -7   3   6     1459.72     1358.02    154.09 o 
  -6   3   6    25340.56    25789.19    524.61 o 
  -5   3   6      214.48      194.06     95.24 o 
  -4   3   6    38842.44    39659.51   1315.04 o 
  -3   3   6     1599.89     1851.15    152.37 o 
  -2   3   6    27823.31    28384.99    693.08 o 
  -1   3   6     5023.11     4967.88    168.29 o 
   0   3   6     8609.74     8629.77    297.96 o 
   1   3   6    15679.09    15499.49    322.30 o 
   2   3   6     5366.34     5608.96    162.31 o 
   3   3   6    38540.55    37652.45    710.09 o 
   4   3   6     4881.55     4727.03    161.18 o 
   5   3   6    16720.18    15916.31    366.52 o 
   6   3   6     1950.98     1904.54    126.85 o 
   7   3   6    17109.91    16653.61    483.42 o 
   8   3   6     1995.85     2100.59    148.17 o 
   9   3   6     6146.63     6111.69    228.34 o 
  10   3   6     1035.49      921.76    119.32 o 
  11   3   6     2870.54     2895.32    192.26 o 
  12   3   6       38.66       -8.83    125.60 o 
  13   3   6      300.42      528.13    190.67 o 
  14   3   6      683.87      354.86    193.70 o 
  15   3   6       15.50      224.22    167.22 o 
  16   3   6     2387.42     2347.09    353.85 o 
  17   3   6     1476.48     1740.02    339.73 o 
  18   3   6     1528.96     1479.23    317.03 o 
  19   3   6     1240.77     1149.84    322.58 o 
  20   3   6     1471.44     1094.10    328.38 o 
  21   3   6     2213.13     3262.62    499.13 o 
 -21   4   6     2384.05     2252.01    490.55 o 
 -20   4   6     1509.95     1848.97    457.01 o 
 -19   4   6     1032.69     1322.44    252.34 o 
 -18   4   6      470.14      166.96    248.43 o 
 -17   4   6     4454.65     3816.50    288.98 o 
 -16   4   6      167.84       90.91    113.75 o 
 -15   4   6      999.69      912.31    138.51 o 
 -14   4   6      711.45      865.98    132.89 o 
 -13   4   6      980.13     1101.67    140.09 o 
 -12   4   6      957.40     1253.99    158.55 o 
 -11   4   6      203.46       77.58     58.36 o 
 -10   4   6     5446.59     5176.85    179.94 o 
  -9   4   6     7931.05     7692.96    228.96 o 
  -8   4   6    10740.86    10472.53    282.02 o 
  -7   4   6     5290.30     4876.28    178.57 o 
  -6   4   6    19293.32    18660.67    426.17 o 
  -5   4   6     4583.82     4494.44    173.34 o 
  -4   4   6     9670.51     9666.40    343.48 o 
  -3   4   6    24529.31    23599.79    864.84 o 
  -2   4   6    34111.98    36549.14   1295.36 o 
  -1   4   6    32319.20    33900.99    859.78 o 
   0   4   6    19044.60    17036.20   3081.16 o 
   3   4   6     2452.98     2659.08    267.09 o 
   4   4   6    20355.31    17375.24   3155.68 o 
   5   4   6    12301.69    13325.21    688.67 o 
   6   4   6     3201.65     3076.73    222.08 o 
   7   4   6     3985.69     3997.68    245.45 o 
   8   4   6     2170.71     2057.60    173.18 o 
   9   4   6     1461.11     1466.12    134.91 o 
  10   4   6     6799.81     6989.97    328.95 o 
  11   4   6     3013.78     2721.90    193.83 o 
  12   4   6     2773.53     2871.83    254.35 o 
  13   4   6     2598.32     2608.76    238.82 o 
  14   4   6      940.91     1180.36    265.08 o 
  15   4   6     3076.91     2926.93    382.10 o 
  16   4   6     1797.99     1391.21    292.06 o 
  17   4   6     1068.85      846.17    254.48 o 
  18   4   6      440.85      960.68    277.43 o 
  19   4   6      441.26      283.99    241.62 o 
  20   4   6      185.03        7.82    229.01 o 
 -19   5   6     2749.87     3109.28    438.09 o 
 -18   5   6     3505.94     3859.36    474.41 o 
 -17   5   6     6248.51     6031.11    336.51 o 
 -16   5   6     2385.74     2207.70    280.17 o 
 -15   5   6     8903.53     9269.47    620.44 o 
 -14   5   6     6003.62     5637.34    367.02 o 
 -13   5   6     8149.67     8882.04    724.10 o 
 -12   5   6     4736.35     5759.05    532.55 o 
 -11   5   6     5741.15     5417.08    390.30 o 
 -10   5   6     2799.47     3107.70    238.28 o 
  -9   5   6     2975.64     3295.31    170.57 o 
  -8   5   6     3489.81     3711.69    181.37 o 
  -7   5   6     1517.03     1629.83    133.93 o 
  -6   5   6     1565.13     1871.09    164.61 o 
  -5   5   6     7110.94     7298.76    288.26 o 
  -4   5   6     4335.35     4313.56    220.52 o 
  -3   5   6      753.62      913.65     96.56 o 
  -2   5   6    15213.25    15855.26    364.71 o 
  -1   5   6      313.82      477.99     74.54 o 
   0   5   6    12954.96    13470.67    317.53 o 
   1   5   6     4898.34     4855.31    161.98 o 
   2   5   6    18977.39    19024.98    569.57 o 
   3   5   6     3449.82     3548.40    238.88 o 
   4   5   6    17562.96    17095.66    533.23 o 
   5   5   6     5280.95     4811.28    490.55 o 
   6   5   6     8062.77     7325.01    432.80 o 
   7   5   6     1965.79     2404.85    290.04 o 
   8   5   6     9479.01     8462.74    479.20 o 
   9   5   6     2038.18     1947.08    202.17 o 
  10   5   6     8649.24     8395.46    291.56 o 
  11   5   6      260.90      245.89    142.50 o 
  12   5   6     3585.20     3255.57    218.84 o 
  13   5   6       87.75       39.89    103.50 o 
  14   5   6     2268.54     2200.68    231.00 o 
  15   5   6      715.36      662.06    233.30 o 
  16   5   6      859.30      887.28    249.94 o 
  17   5   6      771.09      459.53    231.53 o 
  18   5   6      459.55      391.69    222.70 o 
  19   5   6      192.66       73.65    236.32 o 
  20   5   6     1562.11     1659.31    373.78 o 
 -20   6   6      748.88      730.66    306.44 o 
 -19   6   6     2354.41     2786.70    445.41 o 
 -18   6   6     1296.50     1363.46    331.41 o 
 -17   6   6     1982.57     1390.45    335.44 o 
 -16   6   6      465.23      161.42    211.61 o 
 -15   6   6      123.75       32.54    178.06 o 
 -14   6   6      593.73      680.22    239.35 o 
 -13   6   6      737.29      738.98    229.26 o 
 -12   6   6      507.05      527.38    220.43 o 
 -11   6   6     2088.78     2386.18    357.13 o 
 -10   6   6       91.96      151.27     90.39 o 
  -9   6   6     4926.83     4968.63    329.64 o 
  -8   6   6     4100.95     4266.74    241.83 o 
  -7   6   6     6291.98     5633.64    266.73 o 
  -6   6   6     6306.20     6793.76    299.35 o 
  -5   6   6    10896.90    10278.08    292.10 o 
  -4   6   6     6876.41     6919.73    225.86 o 
  -3   6   6     6789.78     6633.07    213.42 o 
  -2   6   6     6030.21     5879.21    206.55 o 
  -1   6   6     7905.36     8026.97    235.05 o 
   0   6   6     3088.70     3093.75    161.13 o 
   1   6   6     2052.36     2266.93    147.74 o 
   2   6   6     5393.01     5392.40    279.71 o 
   3   6   6     3615.37     3359.29    387.15 o 
   4   6   6     6906.72     6353.97    360.29 o 
   5   6   6     1154.36      834.78    151.82 o 
   6   6   6     3198.39     3323.75    301.02 o 
   7   6   6     5208.16     5318.90    639.86 o 
   8   6   6     6942.16     6837.11    331.77 o 
   9   6   6     3832.68     3998.22    296.47 o 
  10   6   6    15795.57     9249.90    603.80 o 
  11   6   6     9113.48     9669.58    568.74 o 
  12   6   6    10474.20    10866.71    425.81 o 
  13   6   6     7539.51     6988.17    555.98 o 
  14   6   6     7548.51     7218.99    527.50 o 
  15   6   6     6457.53     7399.16    539.74 o 
  16   6   6     5182.13     6118.17    577.06 o 
 -20   7   6     2449.43     2497.16    463.82 o 
 -19   7   6      741.31      845.67    325.86 o 
 -18   7   6     3877.17     3553.17    513.51 o 
 -17   7   6     1160.02     1229.03    340.74 o 
 -16   7   6     8407.73     7962.35    628.77 o 
 -15   7   6     3339.45     3537.28    486.27 o 
 -14   7   6     5073.54     4403.89    525.61 o 
 -13   7   6      692.67      533.43    245.15 o 
 -12   7   6    10962.26    10832.03    691.82 o 
 -11   7   6     5089.33     4270.46    487.53 o 
 -10   7   6     8158.29     7020.59    538.22 o 
  -9   7   6     4298.97     4069.64    254.55 o 
  -8   7   6     8284.08     8063.40    347.85 o 
  -7   7   6     7803.92     7901.56    344.14 o 
  -6   7   6     6388.28     6893.10    298.39 o 
  -5   7   6     7754.08     7839.05    259.94 o 
  -4   7   6     7792.93     8419.76    266.44 o 
  -3   7   6     4959.93     4679.13    194.94 o 
  -2   7   6     9140.39     9849.23    255.90 o 
  -1   7   6     7488.88     7183.00    215.47 o 
   0   7   6    11027.70    10928.33    272.43 o 
   1   7   6     9977.04    10458.05    298.95 o 
   2   7   6     9595.48     9122.18    394.98 o 
   3   7   6     1744.69     1903.28    209.02 o 
   4   7   6     8275.83     8643.13    384.43 o 
   5   7   6     7717.69     8532.28    380.46 o 
   6   7   6    12152.07    11270.22    883.50 o 
   7   7   6     2116.11     2037.51    224.58 o 
   8   7   6     3816.35     4022.29    305.96 o 
   9   7   6     3836.79     4043.31    308.36 o 
  10   7   6     3289.30     3410.25    287.91 o 
  11   7   6     2897.03     2326.49    250.66 o 
  12   7   6      379.05       71.91    146.46 o 
  13   7   6     1126.87      934.45    311.48 o 
  14   7   6      619.72      605.06    276.17 o 
 -20   8   6      316.93      206.31    275.67 o 
 -19   8   6     2509.19     2426.79    488.54 o 
 -18   8   6      140.27       58.26    259.53 o 
 -17   8   6      571.89       49.69    223.71 o 
 -16   8   6       68.11      336.20    251.71 o 
 -15   8   6     1092.55     1220.20    321.07 o 
 -14   8   6      122.96       66.58    192.44 o 
 -13   8   6      267.50      353.85    219.43 o 
 -12   8   6      251.92      324.35    228.25 o 
 -11   8   6     2023.36     1952.38    370.50 o 
 -10   8   6     1024.49     1130.16    294.08 o 
  -9   8   6     2750.58     2235.87    378.57 o 
  -8   8   6     5051.98     4909.37    322.96 o 
  -7   8   6     7526.80     7810.21    368.00 o 
  -6   8   6     2400.28     2631.25    247.65 o 
  -5   8   6    14787.94    14370.00    529.06 o 
  -4   8   6      759.90      831.15    159.94 o 
  -3   8   6     9615.01    10135.77    351.43 o 
  -2   8   6      326.30      271.27    105.43 o 
  -1   8   6     7572.58     7959.89    308.97 o 
   0   8   6      246.72      252.27    107.67 o 
   1   8   6     6401.21     6454.45    332.68 o 
   2   8   6     1870.11     1998.98    187.22 o 
   3   8   6     2598.59     2779.62    261.21 o 
   4   8   6     1528.79     1801.35    682.61 o 
   5   8   6     1165.33     1183.42    188.68 o 
   6   8   6     1061.70      779.08    170.87 o 
   7   8   6     3192.22     2841.89    268.16 o 
   8   8   6     1225.09     1251.47    234.18 o 
   9   8   6     3359.76     3226.46    294.80 o 
  10   8   6     1541.36     1420.44    220.76 o 
  11   8   6     4374.46     4121.67    334.67 o 
  12   8   6     1748.07     2177.60    412.12 o 
  13   8   6     7844.36     8742.95    693.58 o 
  14   8   6     1132.92      709.73    318.04 o 
 -18   9   6     1568.07     2506.99    501.90 o 
 -17   9   6     4206.42     5401.89    678.45 o 
 -16   9   6     5205.89     4907.55    624.23 o 
 -15   9   6     3689.79     3594.79    546.29 o 
 -14   9   6    10286.88    10072.11    765.72 o 
 -13   9   6     3888.87     2658.83    468.61 o 
 -12   9   6     8522.71     8506.38    672.65 o 
 -11   9   6     5620.82     4678.29    576.56 o 
 -10   9   6     8118.55     7822.38    732.43 o 
  -9   9   6     4541.00     3769.82    505.18 o 
  -8   9   6     3468.74     3437.96    368.10 o 
  -7   9   6     3299.96     3215.42    289.80 o 
  -6   9   6     4541.10     4702.56    351.61 o 
  -5   9   6     5313.87     5225.02    354.23 o 
  -4   9   6     3858.92     3890.19    264.11 o 
  -3   9   6     1407.08     1463.53    170.34 o 
  -2   9   6     4382.44     4366.48    277.12 o 
  -1   9   6     2590.58     2560.37    214.71 o 
   0   9   6     4546.11     4702.75    339.39 o 
   1   9   6     1698.73     1870.61    234.83 o 
   2   9   6    11270.46    11904.86    439.51 o 
   3   9   6      668.13      659.80    141.08 o 
   4   9   6     8443.78     8242.65    598.73 o 
   5   9   6     1385.62     1430.29    184.57 o 
   6   9   6     7968.80     8354.70    464.45 o 
   7   9   6      355.49      195.46    143.85 o 
   8   9   6     1565.01     1625.63    229.44 o 
   9   9   6      333.82      344.75    169.25 o 
  10   9   6     1614.65     1643.19    232.24 o 
  11   9   6      524.94      517.29    261.04 o 
  12   9   6      326.93       10.09    236.58 o 
  13   9   6      435.48      554.36    263.06 o 
  14   9   6      202.04      152.08    274.91 o 
 -16  10   6       95.03      107.19    283.99 o 
 -15  10   6     1149.28      952.10    356.12 o 
 -14  10   6      153.17      427.75    268.10 o 
 -13  10   6       66.63      144.01    252.72 o 
 -12  10   6      286.48     1041.13    345.78 o 
 -11  10   6     2111.02     2127.92    428.26 o 
 -10  10   6      781.25      331.91    248.18 o 
  -9  10   6     5949.58     4752.95    582.86 o 
  -8  10   6      684.51      787.66    303.92 o 
  -7  10   6     7559.38     6964.69    324.71 o 
  -6  10   6      304.28      137.10    118.78 o 
  -5  10   6    10565.81    10056.26    382.67 o 
  -4  10   6      420.28      235.12    121.23 o 
  -3  10   6    12297.49    11653.96    551.56 o 
  -2  10   6      688.89      758.70    154.22 o 
  -1  10   6    11025.69    11321.94    412.22 o 
   0  10   6      938.83      747.15    155.86 o 
   1  10   6    14970.89    14300.16    477.30 o 
   2  10   6      752.12      728.07    154.35 o 
   3  10   6     7290.38     7161.59    346.06 o 
   4  10   6      954.04      810.87    161.24 o 
   5  10   6     3273.06     3701.02    279.05 o 
   6  10   6     1036.16     1365.79    193.38 o 
   7  10   6     3299.17     3533.68    425.09 o 
   8  10   6      768.59      909.55    170.00 o 
   9  10   6     1356.33     1178.03    263.34 o 
  10  10   6     1250.46     1384.73    262.33 o 
  11  10   6     2512.91     2703.04    339.99 o 
  12  10   6     1263.55      995.07    326.11 o 
  13  10   6     2361.32     3001.03    374.66 o 
 -14  11   6     1895.42     2299.17    489.54 o 
 -13  11   6     3576.93     3325.42    566.97 o 
 -12  11   6     1465.69     1628.03    418.17 o 
 -11  11   6     4098.28     3810.68    583.87 o 
 -10  11   6     1091.57     1420.21    392.19 o 
  -9  11   6     3396.43     4079.04    589.67 o 
  -8  11   6      754.11      947.31    350.07 o 
  -7  11   6     2092.47     1761.71    406.57 o 
  -6  11   6      475.29      657.20    155.65 o 
  -5  11   6     1953.65     1724.18    205.39 o 
  -4  11   6      936.10      804.89    158.39 o 
  -3  11   6     4407.48     4312.25    417.78 o 
  -2  11   6      700.76      383.54    143.26 o 
  -1  11   6     4885.73     4590.92    311.44 o 
   0  11   6     3653.53     3850.92    423.47 o 
   1  11   6     4896.22     4778.55    321.08 o 
   2  11   6     3388.84     3729.44    292.16 o 
   3  11   6     5243.61     5279.32    528.96 o 
   4  11   6     4610.98     4701.29    343.91 o 
   5  11   6     3048.76     3119.22    272.47 o 
   6  11   6     2567.44     2785.02    310.35 o 
   7  11   6     2160.80     1990.59    232.96 o 
   8  11   6     1321.78     1447.18    210.98 o 
   9  11   6     1083.15     1454.10    274.02 o 
  10  11   6     1427.43     1749.34    463.69 o 
  11  11   6      582.34     1039.53    312.87 o 
 -10  12   6      354.10      379.33    314.26 o 
  -9  12   6     1449.84     1344.55    405.81 o 
  -8  12   6      678.95      627.00    328.38 o 
  -7  12   6      982.95      535.45    330.40 o 
  -6  12   6      994.96     1023.23    360.16 o 
  -5  12   6      937.42      798.66    294.21 o 
  -4  12   6     2364.94     2189.24    303.67 o 
  -3  12   6     1790.66     1554.38    447.05 o 
  -2  12   6     1516.39     1422.44    339.23 o 
  -1  12   6      776.41      862.84    232.25 o 
   0  12   6     2517.75     2461.59    437.46 o 
   1  12   6     1434.03     1436.69    269.06 o 
   2  12   6      323.35      438.77    206.59 o 
   3  12   6      872.25     1044.36    259.21 o 
   4  12   6      191.72      452.07    414.26 o 
   5  12   6     2419.88     2151.90    318.77 o 
   6  12   6        3.24        5.65    170.98 o 
   7  12   6     1754.01     2048.80    316.81 o 
  -4  13   6      224.22     -290.30    247.67 o 
  -3  13   6     2584.98     2834.69    364.47 o 
  -2  13   6      398.74      903.48    251.07 o 
  -1  13   6     1156.41     1215.69    271.01 o 
   0  13   6      960.30     1385.36    334.69 o 
   1  13   6     1403.05     1457.02    297.03 o 
 -10 -12   7      196.51      515.02    327.37 o 
  -9 -12   7     2615.75     3235.13    508.21 o 
  -8 -12   7      395.86       96.35    309.97 o 
  -7 -12   7     3098.14     3025.80    485.76 o 
  -6 -12   7      850.07     1075.18    343.01 o 
  -5 -12   7     2874.63     3775.62    519.81 o 
   4 -12   7      536.31      121.82    383.87 o 
   5 -12   7      754.32      223.46    420.94 o 
   6 -12   7      905.77      793.21    443.14 o 
   7 -12   7     1567.37     1896.39    526.87 o 
 -14 -11   7     3173.22     3447.49    557.64 o 
 -13 -11   7     5422.56     5674.53    656.26 o 
 -12 -11   7     2729.24     3054.04    498.37 o 
 -11 -11   7     5688.24     5186.25    611.36 o 
 -10 -11   7     4270.24     3792.77    535.45 o 
  -9 -11   7     6288.11     6206.70    639.36 o 
  -8 -11   7     1211.09     1159.67    346.54 o 
  -7 -11   7     4171.40     4627.09    539.48 o 
  -6 -11   7     1621.31     1442.91    363.94 o 
  -5 -11   7     1627.70     1635.85    369.24 o 
  -4 -11   7       90.27      588.92    284.24 o 
  -3 -11   7     1740.02     1768.52    374.03 o 
  -2 -11   7     1304.81     1733.71    352.59 o 
  -1 -11   7     1358.20     1294.10    321.82 o 
   0 -11   7      862.88      464.58    240.36 o 
   1 -11   7     2152.61     2025.77    362.93 o 
   2 -11   7     3678.02     3690.12    471.64 o 
   3 -11   7     1289.78     1534.46    336.45 o 
   4 -11   7     3150.73     3193.01    462.05 o 
   5 -11   7     1894.21     1625.73    325.82 o 
   6 -11   7     2252.34     2279.55    239.04 o 
   7 -11   7     1934.05     2288.41    347.43 o 
   8 -11   7      682.64      767.12    178.73 o 
   9 -11   7      657.90      608.55    449.82 o 
  10 -11   7      481.02      458.29    238.03 o 
 -16 -10   7      258.69      322.33    315.77 o 
 -15 -10   7     1599.26     1529.42    398.24 o 
 -14 -10   7       90.96      562.43    344.02 o 
 -13 -10   7      399.94      543.27    305.93 o 
 -12 -10   7      663.41      899.89    341.24 o 
 -11 -10   7     1890.41     1968.27    408.08 o 
 -10 -10   7      940.37     1447.95    351.33 o 
  -9 -10   7     3482.35     4218.51    532.42 o 
  -8 -10   7      832.85      941.51    323.84 o 
  -7 -10   7     1384.66     1505.71    357.13 o 
  -6 -10   7     1055.92     1528.41    354.61 o 
  -5 -10   7     4041.57     4305.52    496.61 o 
  -4 -10   7     1210.24     1676.46    356.38 o 
  -3 -10   7     5029.96     5373.90    515.27 o 
  -2 -10   7      672.33     1165.22    287.77 o 
  -1 -10   7     6023.18     6378.15    391.63 o 
   0 -10   7      507.52      467.10    240.86 o 
   1 -10   7     6944.19     6132.05    555.62 o 
   2 -10   7       51.05      114.94    128.66 o 
   3 -10   7     4863.04     5200.69    377.72 o 
   4 -10   7       86.91       86.51    134.08 o 
   5 -10   7     6733.21     7019.80    897.88 o 
   6 -10   7       55.51      157.01    198.64 o 
   7 -10   7     6264.30     6084.15    359.28 o 
   8 -10   7      526.91      346.46    192.47 o 
   9 -10   7     3166.47     3161.72    276.98 o 
  10 -10   7      506.62      559.52    169.04 o 
  11 -10   7     6101.67     6537.33    609.09 o 
  12 -10   7      629.84      349.50    350.95 o 
  13 -10   7     5976.64     6109.06    493.08 o 
 -18  -9   7     2074.75     2076.21    459.78 o 
 -17  -9   7     1336.89     1236.85    399.00 o 
 -16  -9   7     3773.99     3028.57    501.65 o 
 -15  -9   7     3166.40     2729.70    479.96 o 
 -14  -9   7     7105.93     6940.89    681.98 o 
 -13  -9   7     5461.70     5483.10    603.04 o 
 -12  -9   7     5944.27     6474.55    644.40 o 
 -11  -9   7     7499.96     7248.34    661.55 o 
 -10  -9   7     3858.96     3735.27    484.50 o 
  -9  -9   7     7458.95     7265.74    568.99 o 
  -8  -9   7     2212.52     2784.18    409.59 o 
  -7  -9   7     7256.09     7375.45    625.74 o 
  -6  -9   7     3301.06     3391.76    438.85 o 
  -5  -9   7    11975.31    10500.87    635.83 o 
  -4  -9   7     4034.37     4286.35    452.22 o 
  -3  -9   7     5712.76     6144.78    372.99 o 
  -2  -9   7     6272.44     6677.09    345.68 o 
  -1  -9   7     7236.58     7667.10    362.78 o 
   0  -9   7    11810.88    11468.09    369.04 o 
   1  -9   7     3253.95     3521.90    298.93 o 
   2  -9   7    12201.24    11746.14    475.48 o 
   3  -9   7     1442.01     1535.20    358.90 o 
   4  -9   7    13340.98    13080.37    511.58 o 
   5  -9   7      535.09      532.45    157.03 o 
   6  -9   7     5943.34     6059.29    456.76 o 
   7  -9   7     1446.30     1331.33    183.93 o 
   8  -9   7     1377.06     1337.49    189.07 o 
   9  -9   7       63.82      191.41    126.72 o 
  10  -9   7     1227.21     1223.07    188.99 o 
  11  -9   7      659.29      418.91    148.67 o 
  12  -9   7      335.96      289.89    193.72 o 
  13  -9   7      672.79      698.03    305.18 o 
  14  -9   7       64.97        7.47    179.22 o 
  15  -9   7      625.20      703.72    241.73 o 
 -20  -8   7      180.60      304.82    192.75 o 
 -19  -8   7     1344.78     1155.86    247.87 o 
 -18  -8   7       80.60      319.38    174.80 o 
 -17  -8   7      103.65      287.76    223.33 o 
 -16  -8   7      124.18      -37.74    146.28 o 
 -15  -8   7      384.00      670.10    188.28 o 
 -14  -8   7      131.20      178.78    264.95 o 
 -13  -8   7      247.17      410.77    164.00 o 
 -12  -8   7      487.54      333.99    139.63 o 
 -11  -8   7      690.61      606.07    284.75 o 
 -10  -8   7      330.10        6.05    235.31 o 
  -9  -8   7     3459.56     3479.53    440.62 o 
  -8  -8   7     1142.72      983.38    294.33 o 
  -7  -8   7     8465.83     7887.70    551.08 o 
  -6  -8   7     1454.15     1769.02    332.92 o 
  -5  -8   7    14197.62    13553.66    705.69 o 
  -4  -8   7     1291.22     1472.42    308.46 o 
  -3  -8   7     6659.50     6742.81    336.17 o 
  -2  -8   7     1366.56     1739.64    170.51 o 
  -1  -8   7     3883.92     4014.39    237.87 o 
   0  -8   7     1455.85     1393.64    189.97 o 
   1  -8   7     4539.51     4416.03    242.42 o 
   2  -8   7     1168.77     1481.52    155.34 o 
   3  -8   7      505.15      424.01    162.05 o 
   4  -8   7     1578.43     1625.14    207.23 o 
   5  -8   7     4116.01     4775.43    330.80 o 
   6  -8   7     1068.80     1045.69    240.36 o 
   7  -8   7     2980.34     3123.42    238.53 o 
   8  -8   7      121.91      287.63    114.55 o 
   9  -8   7     2399.95     2404.59    227.38 o 
  10  -8   7      865.50      837.33    159.52 o 
  11  -8   7     4624.73     4761.65    309.37 o 
  12  -8   7     1961.35     2315.49    295.49 o 
  13  -8   7     6485.96     6829.10    706.20 o 
  14  -8   7      864.99      780.63    231.02 o 
  15  -8   7     3148.06     3249.99    366.84 o 
  16  -8   7      626.37      669.66    263.44 o 
 -21  -7   7     3071.05     3272.12    422.71 o 
 -20  -7   7     1531.10     1703.35    278.83 o 
 -19  -7   7     2574.05     2982.11    360.54 o 
 -18  -7   7     2293.43     1985.57    269.91 o 
 -17  -7   7     2698.43     2826.61    304.80 o 
 -16  -7   7     4585.96     4830.92    369.10 o 
 -15  -7   7     3835.28     4095.85    262.36 o 
 -14  -7   7     7247.09     7629.56    313.16 o 
 -13  -7   7     3082.93     2931.76    269.30 o 
 -12  -7   7     6340.92     6013.77    513.51 o 
 -11  -7   7     5641.15     5876.01    318.64 o 
 -10  -7   7     8393.51     8263.66    357.71 o 
  -9  -7   7     1643.12     1808.39    483.49 o 
  -8  -7   7     3593.07     3421.56    236.83 o 
  -7  -7   7     4323.92     4239.05    235.88 o 
  -6  -7   7      821.28      944.58    138.53 o 
  -5  -7   7     4807.21     4786.16    480.72 o 
  -4  -7   7     4704.49     5025.85    245.16 o 
  -3  -7   7     6008.46     6133.50    247.17 o 
  -2  -7   7    13748.10    13893.23    382.94 o 
  -1  -7   7     4770.89     4898.72    381.83 o 
   0  -7   7    18945.54    18865.16    552.55 o 
   1  -7   7     8444.74     8833.62    285.93 o 
   2  -7   7    21370.78    22477.40    515.25 o 
   3  -7   7     1966.03     2698.24    357.00 o 
   4  -7   7    11119.51    12267.04    451.97 o 
   5  -7   7     7819.35     7546.42    350.26 o 
   6  -7   7    20506.90    20304.66    636.64 o 
   7  -7   7     1184.36     1260.43    179.25 o 
   8  -7   7    12143.40    11336.94    384.53 o 
   9  -7   7     2678.91     2564.65    219.23 o 
  10  -7   7     6582.89     6152.91    311.44 o 
  11  -7   7     1011.84      905.11    157.89 o 
  12  -7   7      891.04      977.58    162.47 o 
  13  -7   7      636.50      479.34    203.32 o 
  14  -7   7     1229.81     1066.09    294.33 o 
  15  -7   7     1243.12     1096.39    244.22 o 
  16  -7   7     1083.02     1105.35    247.66 o 
  17  -7   7      495.30      771.94    230.41 o 
 -22  -6   7     1672.27     1844.91    390.43 o 
 -21  -6   7     2362.51     2737.87    328.58 o 
 -20  -6   7      685.74     1037.30    227.33 o 
 -19  -6   7     1565.61     1716.46    397.23 o 
 -18  -6   7      536.97      431.32    179.06 o 
 -17  -6   7     1178.18     1021.89    213.26 o 
 -16  -6   7      476.43      544.63    135.15 o 
 -15  -6   7      747.33      795.40    139.31 o 
 -14  -6   7      695.52      629.66    127.22 o 
 -13  -6   7     1784.55     1758.33    356.63 o 
 -12  -6   7      300.72      131.06    128.23 o 
 -11  -6   7     1630.28     1753.62    200.61 o 
 -10  -6   7      135.34       85.06    102.27 o 
  -9  -6   7     5630.06     6062.74    375.92 o 
  -8  -6   7     9914.01     9802.21    350.20 o 
  -7  -6   7    14214.70    14345.97    809.22 o 
  -6  -6   7     8656.68     8578.98    458.65 o 
  -5  -6   7    24541.98    24833.44    522.78 o 
  -4  -6   7    12137.94    12390.18    272.79 o 
  -3  -6   7     9225.53     9093.78    236.73 o 
  -2  -6   7     8186.87     8814.38    275.69 o 
  -1  -6   7    12011.28    12189.10    330.34 o 
   0  -6   7      511.70      459.38     90.74 o 
   1  -6   7     5111.82     4739.62    230.65 o 
   2  -6   7     3192.60     3283.60    213.36 o 
   3  -6   7     4456.18     4330.63    190.60 o 
   4  -6   7     4230.62     4351.95    188.74 o 
   5  -6   7      594.78      494.61    123.74 o 
   6  -6   7     1121.97     1494.49    180.45 o 
   7  -6   7     3128.21     3268.67    272.39 o 
   8  -6   7      831.17      829.37    133.20 o 
   9  -6   7     3060.62     3058.48    225.98 o 
  10  -6   7     5058.97     4978.69    283.41 o 
  11  -6   7     5317.47     5733.60    312.81 o 
  12  -6   7     2956.85     2646.46    221.60 o 
  13  -6   7     4551.97     4127.39    277.13 o 
  14  -6   7     2086.16     2355.99    734.95 o 
  15  -6   7     3880.15     3421.40    454.24 o 
  16  -6   7     2620.89     2004.49    282.35 o 
  17  -6   7      879.64      591.51    221.22 o 
  18  -6   7     1471.62     1851.01    288.65 o 
 -23  -5   7       61.66      438.71    205.87 o 
 -22  -5   7     2551.85     1969.94    375.29 o 
 -21  -5   7      530.87      417.85    184.97 o 
 -20  -5   7     3796.22     3528.34    347.37 o 
 -19  -5   7     1114.04     1274.70    224.73 o 
 -18  -5   7     8210.88     8440.24    340.50 o 
 -17  -5   7     1167.51     1253.61    246.79 o 
 -16  -5   7     9480.07     9356.42    338.52 o 
 -15  -5   7     2227.77     2209.03    190.60 o 
 -14  -5   7    24287.38    24411.38    589.06 o 
 -13  -5   7     2900.16     3046.67    206.73 o 
 -12  -5   7    16585.32    15817.68    520.87 o 
 -11  -5   7     1445.63     1511.15    177.39 o 
 -10  -5   7    12813.32    12255.54    418.95 o 
  -9  -5   7     5024.35     4861.75    252.14 o 
  -8  -5   7     6553.98     6495.16    268.87 o 
  -7  -5   7     3612.34     3700.77    197.55 o 
  -6  -5   7     4733.43     4592.56    201.50 o 
  -5  -5   7     5531.94     5585.60    371.64 o 
  -4  -5   7    10375.78    10480.33    231.74 o 
  -3  -5   7      265.96      196.51     59.52 o 
  -2  -5   7     5886.84     6046.81    208.73 o 
  -1  -5   7    10369.87    10179.76    278.16 o 
   0  -5   7     5392.92     5403.70    190.24 o 
   1  -5   7    13546.14    14290.31    403.62 o 
   2  -5   7     4759.89     4686.94    257.39 o 
   3  -5   7    17651.52    17741.17    388.86 o 
   4  -5   7     7357.06     7454.88    535.07 o 
   5  -5   7    18561.02    18076.82   1281.87 o 
   6  -5   7     1421.71     1617.65    205.68 o 
   7  -5   7     6583.51     6415.28    300.51 o 
   8  -5   7     4600.22     4439.95    419.28 o 
   9  -5   7     2128.28     1988.23    182.23 o 
  10  -5   7      787.19      625.74    125.12 o 
  11  -5   7     1551.89     1668.46    294.28 o 
  12  -5   7      951.83      942.38    151.43 o 
  13  -5   7      435.28      712.19    141.86 o 
  14  -5   7      559.81      556.08    139.71 o 
  15  -5   7      155.67      263.52    174.89 o 
  16  -5   7     1897.39     1750.54    269.91 o 
  17  -5   7      509.36      782.06    218.51 o 
  18  -5   7     2588.31     2494.55    315.09 o 
  19  -5   7      145.74      411.07    196.96 o 
 -24  -4   7     1216.43      993.93    241.83 o 
 -23  -4   7     1709.40     1898.30    282.94 o 
 -22  -4   7     1061.86      873.93    259.27 o 
 -21  -4   7      980.38     1151.75    377.06 o 
 -20  -4   7     1124.13      918.37    209.65 o 
 -19  -4   7     1998.61     2029.91    208.81 o 
 -18  -4   7      771.54      873.32    217.02 o 
 -17  -4   7     1416.90     1949.81    247.07 o 
 -16  -4   7       48.16       78.86    134.51 o 
 -15  -4   7      362.32      191.24    112.97 o 
 -14  -4   7      103.72        5.97     95.42 o 
 -13  -4   7     2242.73     2186.48    176.16 o 
 -12  -4   7      654.44      674.93    203.67 o 
 -11  -4   7     6710.33     6943.38    246.03 o 
 -10  -4   7      648.75      582.53    122.35 o 
  -9  -4   7     9684.52     9505.65    462.94 o 
  -8  -4   7     3652.79     3646.24    198.55 o 
  -7  -4   7     8702.31     8630.20    294.33 o 
  -6  -4   7     8493.14     8907.89    239.92 o 
  -5  -4   7      331.05      390.79     96.27 o 
  -4  -4   7    12571.32    13135.95    259.77 o 
  -3  -4   7     5659.77     6070.60    210.17 o 
  -2  -4   7     4718.37     4522.03    168.16 o 
  -1  -4   7     5306.48     5750.23    264.07 o 
   0  -4   7     3792.80     4004.24    150.30 o 
   1  -4   7     1489.08     1667.47    263.03 o 
   2  -4   7     7704.67     8323.34    214.37 o 
   3  -4   7      601.65      582.09    105.56 o 
   4  -4   7     7844.84     7970.50    304.46 o 
   5  -4   7     3884.34     3815.24    239.84 o 
   6  -4   7     3414.19     2810.56    239.85 o 
   7  -4   7     7603.39     6892.75    419.18 o 
   8  -4   7    16803.02    16108.51    424.08 o 
   9  -4   7     9562.11     9996.15    326.39 o 
  10  -4   7    12487.26    12116.78    372.17 o 
  11  -4   7     3746.48     3617.50    239.63 o 
  12  -4   7    18038.25    17606.37    608.42 o 
  13  -4   7     7766.17     8042.98    314.27 o 
  14  -4   7    10081.22     9969.29    359.12 o 
  15  -4   7     9318.38     8348.62    360.10 o 
  16  -4   7    10018.21    10096.25    474.20 o 
  17  -4   7     2602.08     2523.23    292.07 o 
  18  -4   7     2895.19     2912.95    537.84 o 
  19  -4   7     1853.08     2008.18    360.29 o 
  20  -4   7     2295.62     2170.54    434.56 o 
 -24  -3   7     4783.80     5204.78    438.91 o 
 -23  -3   7      676.98      408.40    288.66 o 
 -22  -3   7     1820.36     2240.81    310.73 o 
 -21  -3   7     1905.45     2136.03    224.03 o 
 -20  -3   7     6485.02     6368.73    332.30 o 
 -19  -3   7     5821.49     6007.27    539.29 o 
 -18  -3   7     3417.50     3552.56    247.46 o 
 -17  -3   7     7874.86     8248.94    320.10 o 
 -16  -3   7     2788.00     2831.03    215.93 o 
 -15  -3   7    11179.43    11169.79    360.21 o 
 -14  -3   7     2543.30     2736.08    200.07 o 
 -13  -3   7    22281.29    22548.42    534.09 o 
 -12  -3   7    10881.75    10896.49    324.29 o 
 -11  -3   7    15428.55    15388.91    390.13 o 
 -10  -3   7    16153.41    15878.68    386.42 o 
  -9  -3   7    16755.34    17396.12    490.97 o 
  -8  -3   7    33212.25    34473.01    815.99 o 
  -7  -3   7     5397.35     5281.20    304.67 o 
  -6  -3   7    21822.97    22192.26    448.21 o 
  -5  -3   7      133.94      122.98     54.22 o 
  -4  -3   7    24287.51    24819.88    413.45 o 
  -3  -3   7     1677.80     1786.39     77.80 o 
  -2  -3   7    14971.53    15464.45    391.53 o 
  -1  -3   7     3177.20     3305.49    132.46 o 
   0  -3   7    23063.76    22483.32    441.88 o 
   1  -3   7    10015.14     9728.93    228.69 o 
   3  -3   7     9270.65     9489.03    356.38 o 
   4  -3   7    30796.66    32894.34   1775.95 o 
   5  -3   7     8581.38     8800.69    313.60 o 
   6  -3   7    15179.69    14597.81    442.75 o 
   7  -3   7     6872.13     6820.50    239.78 o 
   8  -3   7     8222.28     8472.01    278.40 o 
   9  -3   7     1749.20     1675.47    153.59 o 
  10  -3   7     5435.64     5481.42    241.27 o 
  11  -3   7      979.43     1276.71    150.30 o 
  12  -3   7     9245.07     9327.31    594.95 o 
  13  -3   7      478.39      507.76    147.68 o 
  14  -3   7     2229.38     2230.90    197.12 o 
  15  -3   7     1633.63     1656.87    205.96 o 
  16  -3   7      208.12      172.57    114.30 o 
  17  -3   7     3694.09     4100.72    805.57 o 
  18  -3   7      368.58      499.94    182.84 o 
  19  -3   7     2267.89     1853.51    384.12 o 
  20  -3   7      336.53      891.07    321.32 o 
 -24  -2   7     3976.23     4029.91    379.09 o 
 -23  -2   7      237.65      372.59    179.24 o 
 -22  -2   7     2611.75     2819.63    250.20 o 
 -21  -2   7      781.89     1129.61    173.78 o 
 -20  -2   7     7703.38     7596.00    432.21 o 
 -19  -2   7      474.90      451.78    198.54 o 
 -18  -2   7     5495.57     5242.05    292.26 o 
 -17  -2   7     1628.49     2102.49    193.93 o 
 -16  -2   7       94.13       45.65    109.88 o 
 -15  -2   7      787.07      939.76    140.95 o 
 -14  -2   7      250.46      383.46    109.51 o 
 -13  -2   7       52.22       89.04    119.95 o 
 -12  -2   7     7527.12     7563.90    413.63 o 
 -11  -2   7     1204.28     1302.58    161.16 o 
 -10  -2   7    22132.79    22401.68    614.05 o 
  -9  -2   7      144.56      201.12     95.12 o 
  -8  -2   7    16185.57    15372.27    929.15 o 
  -7  -2   7      342.70      282.17     80.08 o 
  -6  -2   7    29567.02    28985.04    680.96 o 
  -5  -2   7     4477.78     5326.56    279.33 o 
  -4  -2   7    47612.61    49603.01   1067.55 o 
  -3  -2   7     3722.04     3559.28    210.69 o 
  -2  -2   7    43128.80    43234.33    763.11 o 
  -1  -2   7      204.66      242.11     38.10 o 
   0  -2   7    31647.65    30456.81    672.81 o 
   1  -2   7      508.78      594.84     44.97 o 
   2  -2   7    31111.06    30235.21    972.53 o 
   3  -2   7     2669.55     2575.60    242.38 o 
   4  -2   7     2216.75     2175.23    157.54 o 
   5  -2   7     8770.04     9890.49    325.41 o 
   6  -2   7     1060.71     1126.11    191.81 o 
   7  -2   7     1733.01     2020.50    144.94 o 
   8  -2   7      929.18      645.32    135.44 o 
   9  -2   7     1120.58     1224.08    254.61 o 
  10  -2   7      131.78       91.94    117.09 o 
  11  -2   7      636.39      479.29    150.89 o 
  12  -2   7      938.31     1139.39    180.76 o 
  13  -2   7     1011.71     1075.40    189.09 o 
  14  -2   7     1215.62     1623.64    211.21 o 
  15  -2   7      372.46      417.34    145.42 o 
  16  -2   7      850.76     1034.00    151.42 o 
  17  -2   7      539.31      530.68    151.94 o 
  18  -2   7      397.05      531.66    233.80 o 
  19  -2   7      787.50      879.21    287.27 o 
  20  -2   7      476.35      424.22    258.01 o 
  21  -2   7       37.52      -71.63    195.21 o 
 -25  -1   7      384.68      380.18    212.49 o 
 -24  -1   7      897.88     1347.66    298.37 o 
 -23  -1   7      149.69       20.75    132.03 o 
 -22  -1   7     5413.27     6116.53    357.08 o 
 -21  -1   7      426.00      529.74    146.14 o 
 -20  -1   7     5341.54     5234.58    314.93 o 
 -19  -1   7     2523.71     2471.76    218.52 o 
 -18  -1   7    11235.79    11249.62    483.62 o 
 -17  -1   7     3049.29     3345.35    289.03 o 
 -16  -1   7     8232.50     8435.76    382.11 o 
 -15  -1   7     5515.79     5507.48    343.21 o 
 -14  -1   7     9954.34    10232.03    402.93 o 
 -13  -1   7    10651.40    10411.22    420.50 o 
 -12  -1   7    20489.48    20734.61    443.44 o 
 -11  -1   7     4693.05     4648.55    309.34 o 
 -10  -1   7    22126.10    21614.77    593.66 o 
  -9  -1   7     8122.92     7822.98    327.62 o 
  -8  -1   7    37702.00    35931.73   1201.29 o 
  -7  -1   7      504.86      448.62     94.66 o 
  -6  -1   7    27380.38    27436.66    630.53 o 
  -5  -1   7     3401.97     3504.53    342.63 o 
  -4  -1   7      922.31      759.18     88.15 o 
  -3  -1   7    33078.63    33946.65    605.88 o 
  -2  -1   7    11613.66    11287.07    355.62 o 
  -1  -1   7    16256.81    16007.73    272.81 o 
   0  -1   7    12070.43    11534.15    209.32 o 
   1  -1   7    13056.19    12529.72    449.43 o 
   2  -1   7    12250.02    11743.73    325.74 o 
   3  -1   7    28538.17    27802.77    846.43 o 
   4  -1   7     3749.87     3553.89    203.91 o 
   5  -1   7    11512.11    10403.58    341.24 o 
   6  -1   7     1642.70     1575.52    151.91 o 
   7  -1   7    26156.92    25570.52    653.82 o 
   8  -1   7     3982.16     3652.38    459.66 o 
   9  -1   7    14016.83    13589.86    437.93 o 
  10  -1   7     4787.32     5212.20    270.72 o 
  11  -1   7     7368.74     7946.61    336.54 o 
  12  -1   7     1404.80     1584.54    186.89 o 
  13  -1   7      126.15      227.11    128.08 o 
  14  -1   7     2378.28     2646.11    246.44 o 
  15  -1   7       36.39       31.08    185.63 o 
  16  -1   7      909.89      993.21    283.74 o 
  17  -1   7     1132.06      520.31    234.81 o 
  18  -1   7     1151.46     1184.64    299.38 o 
  19  -1   7     1291.28     1766.25    364.45 o 
  20  -1   7     1076.39     1464.35    354.36 o 
  21  -1   7     1873.77     2403.84    449.95 o 
 -25   0   7      411.75      491.56    283.99 o 
 -24   0   7      904.01      851.98    182.19 o 
 -23   0   7       59.61      202.47    128.94 o 
 -22   0   7     6302.71     5999.29    348.03 o 
 -21   0   7       39.12       46.60    120.98 o 
 -20   0   7     2938.52     3052.51    244.29 o 
 -19   0   7      657.78      689.40    182.08 o 
 -18   0   7      727.43     1074.99    201.78 o 
 -17   0   7      653.60      455.25    177.05 o 
 -16   0   7     1280.05     1260.57    197.60 o 
 -15   0   7      255.12      208.19    102.33 o 
 -14   0   7        0.07      -39.63     70.03 o 
 -13   0   7        6.82      -90.48     60.32 o 
 -12   0   7      169.05      224.54     71.07 o 
 -11   0   7     1196.60     1165.85    101.08 o 
 -10   0   7     2878.35     3127.69    202.15 o 
  -9   0   7      326.61      205.79     74.01 o 
  -8   0   7    43489.03    44063.25    815.83 o 
  -7   0   7      928.52     1059.55     72.01 o 
  -6   0   7    38256.54    39213.16    888.14 o 
  -5   0   7      271.53      302.68     47.98 o 
  -4   0   7     6428.16     6127.12    135.62 o 
  -3   0   7      677.86      668.48     57.84 o 
  -2   0   7    16424.89    16239.89    320.12 o 
  -1   0   7        0.46       13.32     35.39 o 
   0   0   7      687.04      723.19     68.06 o 
   1   0   7      119.50      118.68     52.07 o 
   2   0   7    10540.70    11105.22    274.99 o 
   3   0   7      491.10      491.94     95.44 o 
   4   0   7     8080.89     8396.28    393.70 o 
   5   0   7        6.78       47.52     67.20 o 
   6   0   7     3828.76     3134.39    146.90 o 
   7   0   7      107.88      184.87     73.16 o 
   8   0   7    32871.19    31980.72    802.92 o 
   9   0   7      200.01      119.73     91.20 o 
  10   0   7    47928.39    46423.00   1705.59 o 
  11   0   7       76.46       67.09    102.27 o 
  12   0   7    22332.97    21953.60    615.05 o 
  13   0   7      125.27      141.86    124.00 o 
  14   0   7    15867.79    16018.47    516.91 o 
  15   0   7      779.77      648.19    233.55 o 
  16   0   7    18155.46    18875.34    926.88 o 
  17   0   7        2.36       63.05    189.66 o 
  18   0   7    14770.60    16461.67    906.20 o 
  19   0   7        0.45     -192.94    183.11 o 
  20   0   7     7544.86     8101.58    739.74 o 
  21   0   7      114.21      248.68    251.20 o 
 -25   1   7      377.02      399.92    220.06 o 
 -24   1   7      980.87     1083.17    261.53 o 
 -23   1   7      140.57      158.72    134.61 o 
 -22   1   7     5335.21     5460.28    336.34 o 
 -21   1   7      424.64      350.52    177.84 o 
 -20   1   7     5366.29     5670.71    395.58 o 
 -19   1   7     2582.60     2680.14    273.14 o 
 -18   1   7    11336.35    11648.88    476.90 o 
 -17   1   7     3016.57     2822.68    272.62 o 
 -16   1   7     8235.12     7737.09    275.82 o 
 -15   1   7     5404.34     5696.48    240.64 o 
 -14   1   7     9930.58     9801.48    300.47 o 
 -13   1   7    10787.68    10962.01    311.78 o 
 -12   1   7    20599.44    20601.21    555.94 o 
 -11   1   7     4672.24     4621.77    208.02 o 
 -10   1   7    22058.55    21901.08    476.37 o 
  -9   1   7     8112.07     7911.42    230.43 o 
  -8   1   7    37295.03    35684.80    732.92 o 
  -7   1   7      412.08      493.54     93.68 o 
  -6   1   7    27309.97    27105.07    534.11 o 
  -5   1   7     3454.10     3576.81    151.95 o 
  -4   1   7     1594.88     1710.50    102.81 o 
  -3   1   7    33052.48    32704.66    660.16 o 
  -2   1   7    11805.65    12460.86    425.86 o 
  -1   1   7    16316.92    16057.17    280.84 o 
   0   1   7    12031.33    11126.47    283.83 o 
   1   1   7    12950.87    12964.22    284.10 o 
   2   1   7    12069.23    11686.58    285.39 o 
   3   1   7    28513.16    27513.85    541.77 o 
   4   1   7     3806.37     3437.31    139.42 o 
   5   1   7    11466.30    10667.37    225.66 o 
   6   1   7     1868.49     1998.40    118.49 o 
   7   1   7    26373.08    25471.57    517.47 o 
   8   1   7     4155.78     4234.44    182.14 o 
   9   1   7    14414.43    14403.11    353.14 o 
  10   1   7     4707.84     4880.45    398.87 o 
  11   1   7     7463.42     7699.57    290.66 o 
  12   1   7     1305.97     1480.13    162.94 o 
  13   1   7      140.91        7.82    140.48 o 
  14   1   7     2303.80     2453.78    339.98 o 
  15   1   7       66.86      270.12    175.79 o 
  16   1   7      852.36      826.00    247.17 o 
  17   1   7     1276.38     1199.78    291.05 o 
  18   1   7     1173.95     1308.73    299.38 o 
  19   1   7     1258.58     1634.34    358.90 o 
  20   1   7     1118.73     1213.65    330.90 o 
  21   1   7     1884.69     2207.36    439.61 o 
 -24   2   7     3815.09     3881.25    487.02 o 
 -23   2   7      252.25     -266.34    284.24 o 
 -22   2   7     2736.16     2714.16    291.73 o 
 -21   2   7      761.53      659.24    240.48 o 
 -20   2   7     7779.23     7134.29    465.21 o 
 -19   2   7      388.90      450.80    170.07 o 
 -18   2   7     5680.15     5816.48    350.87 o 
 -17   2   7     1610.11     1772.67    252.98 o 
 -16   2   7       50.94       95.72     95.90 o 
 -15   2   7      846.18      829.59    131.60 o 
 -14   2   7      276.32      276.83    123.32 o 
 -13   2   7       68.42       41.45     80.94 o 
 -12   2   7     7513.26     6557.39    235.94 o 
 -11   2   7     1199.29     1392.26    180.37 o 
 -10   2   7    22278.48    22292.17    496.40 o 
  -9   2   7      165.21      138.45     69.66 o 
  -8   2   7    16209.66    15225.68    360.65 o 
  -7   2   7      301.33      228.27     71.15 o 
  -6   2   7    29252.40    28443.44    567.52 o 
  -5   2   7     4489.15     4857.60    165.44 o 
  -4   2   7    47296.21    48169.45   1094.43 o 
  -3   2   7     3934.10     3911.50    315.01 o 
  -2   2   7    44452.01    45558.09   1025.25 o 
  -1   2   7      108.11       64.27     55.75 o 
   0   2   7    31418.67    30635.72    489.49 o 
   1   2   7      653.46      662.12     50.32 o 
   2   2   7    31152.07    31308.90    596.57 o 
   3   2   7     2557.85     2633.24    142.47 o 
   4   2   7     2335.08     2290.94    120.84 o 
   5   2   7     8542.87     8782.38    242.87 o 
   6   2   7     1004.08     1133.74    147.89 o 
   7   2   7     1625.05     1685.84    128.61 o 
   8   2   7      923.57      930.13     77.93 o 
   9   2   7     1122.46     1270.59    221.48 o 
  10   2   7      141.72      365.47     77.17 o 
  11   2   7      580.31      446.16    169.49 o 
  12   2   7     1089.02     1067.62    225.73 o 
  13   2   7     1116.84     1126.63    233.55 o 
  14   2   7     1084.14     1117.05    242.88 o 
  15   2   7      369.02      461.30    191.68 o 
  16   2   7      892.93     1215.67    286.01 o 
  17   2   7      488.59      532.42    248.18 o 
  18   2   7      420.94      294.84    229.26 o 
  19   2   7      831.69     1112.01    309.46 o 
  20   2   7      519.63      989.93    327.62 o 
  21   2   7       48.51       68.85    245.91 o 
 -24   3   7     4794.74     5288.40    717.55 o 
 -23   3   7      648.83       81.46    343.01 o 
 -22   3   7     1835.66     1881.51    471.64 o 
 -21   3   7     1867.13     1923.61    261.66 o 
 -20   3   7     6293.45     5935.97    409.73 o 
 -19   3   7     5972.03     5562.07    353.21 o 
 -18   3   7     3477.92     3423.03    243.43 o 
 -17   3   7     7973.72     7824.85    774.29 o 
 -16   3   7     2891.92     3149.37    254.46 o 
 -15   3   7    11245.85    10590.51    346.02 o 
 -14   3   7     2677.44     2719.75    199.60 o 
 -13   3   7    22194.79    21618.16    525.05 o 
 -12   3   7    10691.99    10649.91    419.64 o 
 -11   3   7    15518.37    15568.89    616.41 o 
 -10   3   7    15874.54    15434.14    393.70 o 
  -9   3   7    17130.38    16987.45    413.43 o 
  -8   3   7    33082.02    33499.45    699.98 o 
  -7   3   7     5522.28     5407.42    147.67 o 
  -6   3   7    21598.30    22182.96    465.55 o 
  -5   3   7       82.23      178.91     95.29 o 
  -4   3   7    24720.01    25150.71    648.29 o 
  -3   3   7     1754.17     1894.22    284.87 o 
  -2   3   7    15217.37    15231.43    538.98 o 
  -1   3   7     3354.13     3459.09    142.14 o 
   0   3   7    22743.08    22302.20    529.48 o 
   1   3   7     9857.84    10134.47    234.81 o 
   2   3   7    32702.82    33284.00    634.95 o 
   3   3   7     9092.41     9029.85    236.19 o 
   4   3   7    30687.87    31218.04    620.50 o 
   5   3   7     8856.70     8901.55    249.55 o 
   6   3   7    15130.65    14307.75    354.33 o 
   7   3   7     6746.75     6427.77    219.27 o 
   8   3   7     8299.85     7820.76    257.59 o 
   9   3   7     1781.56     2039.61    157.46 o 
  10   3   7     5533.42     5937.25    243.06 o 
  11   3   7     1048.23     1274.45    209.78 o 
  12   3   7     9101.58     9356.12    408.32 o 
  13   3   7      447.24      310.98    171.76 o 
  14   3   7     2081.16     2266.64    329.39 o 
  15   3   7     1686.64     1382.38    276.68 o 
  16   3   7      218.84      126.61    189.92 o 
  17   3   7     3789.01     3661.37    450.45 o 
  18   3   7      377.85      355.87    235.31 o 
  19   3   7     2314.04     2469.41    415.90 o 
  20   3   7      363.97      491.31    271.13 o 
 -22   4   7     1122.55     1162.70    418.67 o 
 -21   4   7      957.46     1345.30    417.41 o 
 -20   4   7     1054.72     1162.95    397.23 o 
 -19   4   7     1991.54     1260.38   1032.68 o 
 -18   4   7      735.12      649.12    169.23 o 
 -17   4   7     1314.56     1135.78    244.52 o 
 -16   4   7       31.52       -7.31    140.12 o 
 -15   4   7      425.26      600.14    126.46 o 
 -14   4   7       98.49      -32.40    117.26 o 
 -13   4   7     2200.56     2353.10    185.65 o 
 -12   4   7      747.13      700.11    137.61 o 
 -11   4   7     7097.10     6455.01    249.45 o 
 -10   4   7      572.76      558.84     94.48 o 
  -9   4   7     9952.06     9846.42    518.61 o 
  -8   4   7     3583.82     3320.57    150.12 o 
  -7   4   7     8819.58     8377.03    244.48 o 
  -6   4   7     8863.42     8957.25    513.19 o 
  -5   4   7      245.66      131.01    101.73 o 
  -4   4   7    13161.37    13759.54   1026.88 o 
  -3   4   7     5245.37     5332.06    244.93 o 
  -2   4   7     4806.38     5056.75    229.09 o 
   1   4   7     1320.80     1061.21    295.59 o 
   2   4   7     7253.66     7674.61    204.63 o 
   3   4   7      580.95      668.68     73.21 o 
   4   4   7     7958.36     7547.33    369.73 o 
   5   4   7     3862.28     3732.82    159.10 o 
   6   4   7     3409.10     3182.77    159.98 o 
   7   4   7     7783.56     7632.08    370.62 o 
   8   4   7    16718.09    16624.82    419.21 o 
   9   4   7     9708.29     9817.73    308.31 o 
  10   4   7    12634.37    12090.59    359.01 o 
  11   4   7     3813.92     3974.50    231.64 o 
  12   4   7    18392.54    18032.22    487.91 o 
  13   4   7     7979.16     7873.79    303.58 o 
  14   4   7    10355.37    11454.49    639.86 o 
  15   4   7     9354.25    10393.18    625.49 o 
  16   4   7     9936.16    10000.23    633.81 o 
  17   4   7     2718.01     3108.52    428.51 o 
  18   4   7     2819.08     2743.32    417.66 o 
  19   4   7     1811.25     2134.98    387.15 o 
  20   4   7     2392.76     2689.85    461.30 o 
 -19   5   7     1082.84     1028.32    231.59 o 
 -18   5   7     8351.57     8035.77    740.05 o 
 -17   5   7     1203.19     1096.00    163.17 o 
 -16   5   7     9696.51     9117.71    457.27 o 
 -15   5   7     2385.88     2514.46    282.73 o 
 -14   5   7    24701.51    25355.61    804.58 o 
 -13   5   7     3155.34     3021.37    289.72 o 
 -12   5   7    16309.02    16063.06    583.07 o 
 -11   5   7     1511.44     1657.87    326.99 o 
 -10   5   7    12636.98    12533.29    338.48 o 
  -9   5   7     4818.10     4689.82    192.14 o 
  -8   5   7     6834.02     6674.18    228.91 o 
  -7   5   7     3413.34     3583.93    177.82 o 
  -6   5   7     4782.23     4844.08    222.19 o 
  -5   5   7     5606.13     5208.30    240.34 o 
  -4   5   7    10310.52    11114.26    576.56 o 
  -3   5   7      308.62       74.65    120.05 o 
  -2   5   7     5920.79     6583.15    295.94 o 
  -1   5   7    10651.10    11029.15    400.37 o 
   0   5   7     5405.63     4961.05    253.67 o 
   1   5   7    13645.62    14033.78    537.84 o 
   2   5   7     4870.71     4701.89    344.52 o 
   4   5   7     7277.10     6926.52    428.51 o 
   5   5   7    18668.27    17419.07    754.37 o 
   6   5   7     1366.98     1474.94    241.12 o 
   7   5   7     6463.97     6009.73    222.01 o 
   8   5   7     4323.73     4052.25    201.22 o 
   9   5   7     2069.53     1839.34    202.84 o 
  10   5   7      857.83      751.93    221.00 o 
  11   5   7     1531.10     1540.16    195.37 o 
  12   5   7      930.77      923.84    141.59 o 
  13   5   7      391.60      376.59    123.47 o 
  14   5   7      591.62      884.18    176.21 o 
  15   5   7      176.68      205.05    201.27 o 
  16   5   7     1902.23     1058.03    274.91 o 
  17   5   7      553.18      378.57    229.26 o 
  18   5   7     2651.12     2964.51    436.33 o 
  19   5   7      177.83       28.00    211.10 o 
 -20   6   7      600.94      288.53    266.84 o 
 -19   6   7     1437.77     1877.47    378.32 o 
 -18   6   7      447.97      356.12    253.47 o 
 -17   6   7     1186.00     1140.25    302.66 o 
 -16   6   7      426.30      657.27    252.97 o 
 -15   6   7      746.86      828.01    261.04 o 
 -14   6   7      620.89      634.82    237.58 o 
 -13   6   7     1754.34     1628.54    320.81 o 
 -12   6   7      339.62      390.93    195.72 o 
 -11   6   7     1628.62     1194.73    269.87 o 
 -10   6   7      249.64      133.17    164.69 o 
  -9   6   7     5657.19     6072.14    271.03 o 
  -8   6   7     9886.67     9491.46    787.03 o 
  -7   6   7    14554.19    14486.09    691.06 o 
  -6   6   7     8483.53     8806.54    348.98 o 
  -5   6   7    25522.28    25208.22    746.05 o 
  -4   6   7    12120.09    11817.42    425.06 o 
  -3   6   7     8782.56     8337.73    414.86 o 
  -2   6   7     7733.11     7876.36    239.16 o 
  -1   6   7    12072.95    12892.50    524.22 o 
   0   6   7      415.84      345.99    122.01 o 
   1   6   7     4972.44     5315.37    467.19 o 
   2   6   7     3418.36     3354.92    367.10 o 
   3   6   7     4371.46     4164.24    281.11 o 
   4   6   7     4171.94     4154.23    284.83 o 
   5   6   7      679.46      496.42    133.81 o 
   6   6   7     1063.68      834.44    156.40 o 
   7   6   7     3097.20     2927.54    255.57 o 
   8   6   7     1071.99      721.82    319.05 o 
   9   6   7     3371.55     3665.60    248.45 o 
  10   6   7     5115.37     4871.92    276.53 o 
  11   6   7     5532.56     5192.60    248.64 o 
  12   6   7     2893.51     2715.33    207.10 o 
  13   6   7     4680.91     4900.50    285.20 o 
  14   6   7     2067.45     2820.85    289.06 o 
 -20   7   7     1633.48     1825.01    415.14 o 
 -19   7   7     2648.57     3033.11    489.04 o 
 -18   7   7     2569.32     3074.98    484.00 o 
 -17   7   7     2721.49     2996.79    460.54 o 
 -16   7   7     4647.47     4500.48    544.02 o 
 -15   7   7     4002.35     4535.54    529.90 o 
 -14   7   7     7059.97     7546.96    598.25 o 
 -13   7   7     2959.65     3023.02    424.22 o 
 -12   7   7     6207.47     5985.01    590.43 o 
 -11   7   7     5540.19     4993.31    526.87 o 
 -10   7   7     9183.62     7959.83    581.60 o 
  -9   7   7     1679.82     1885.36    195.25 o 
  -8   7   7     4357.50     4219.29    263.08 o 
  -7   7   7     4334.60     4453.39    268.69 o 
  -6   7   7      995.96     1206.81    169.38 o 
  -5   7   7     4829.64     4945.75    295.79 o 
  -4   7   7     4513.81     4615.23    177.87 o 
  -3   7   7     5965.16     5798.13    250.43 o 
  -2   7   7    13893.43    14475.83    419.29 o 
  -1   7   7     4695.76     4564.37    345.03 o 
   0   7   7    18734.96    19113.37    624.43 o 
   1   7   7     8056.42     8298.14    390.43 o 
   2   7   7    22111.50    23452.34    722.99 o 
   3   7   7     1822.50     1862.09    212.03 o 
   4   7   7    10685.81    10021.82    494.97 o 
   5   7   7     7645.74     7060.43    351.78 o 
   6   7   7    20878.63    20355.55    661.98 o 
   7   7   7     1250.81     1473.42    201.38 o 
   8   7   7    12278.43    12018.00    482.30 o 
   9   7   7     2842.20     3084.53    283.23 o 
  10   7   7     6757.83     6497.39    361.38 o 
  11   7   7     1007.37     1178.12    238.97 o 
  12   7   7      986.26      964.08    196.60 o 
  13   7   7      625.94      215.64    181.34 o 
  14   7   7     1284.33      309.46    163.43 o 
 -20   8   7      156.27       13.12    252.97 o 
 -19   8   7     1336.79     1019.44    361.93 o 
 -18   8   7       99.38       71.12    235.82 o 
 -17   8   7      153.66      228.00    248.68 o 
 -16   8   7       99.96      -45.40    214.89 o 
 -15   8   7      391.77     1005.07    318.54 o 
 -14   8   7      139.15      494.08    249.19 o 
 -13   8   7      299.57      535.20    254.99 o 
 -12   8   7      505.98      417.41    238.85 o 
 -11   8   7      613.05      862.57    263.31 o 
 -10   8   7      327.24      361.17    233.80 o 
  -9   8   7     3447.06     3476.00    450.96 o 
  -8   8   7     1112.50     1179.93    174.53 o 
  -7   8   7     7901.17     7902.01    369.71 o 
  -6   8   7     1458.84     1435.11    579.71 o 
  -5   8   7    14137.73    14232.15    433.29 o 
  -4   8   7     1244.34     1482.72    186.91 o 
  -3   8   7     7114.67     6817.96    286.01 o 
  -2   8   7     1374.13     1761.75    181.03 o 
  -1   8   7     4470.99     4663.03    271.23 o 
   0   8   7     1357.56     1386.22    162.60 o 
   1   8   7     4546.37     4366.22    266.35 o 
   2   8   7     1148.05     1041.75    185.04 o 
   3   8   7      608.85      792.21    165.48 o 
   4   8   7     1583.70     1610.12    216.57 o 
   5   8   7     4171.44     4025.32    311.84 o 
   6   8   7     1187.78     1083.91    188.51 o 
   7   8   7     2746.11     2832.38    268.12 o 
   8   8   7       70.38       53.66    129.80 o 
   9   8   7     2347.97     2020.38    242.22 o 
  10   8   7      864.57      762.66    189.76 o 
  11   8   7     4512.44     3514.49    499.00 o 
  12   8   7     2041.71     1217.93    348.56 o 
  13   8   7     6826.78     8475.10    684.25 o 
  14   8   7      843.36     1136.47    363.69 o 
 -18   9   7     2179.36     3067.41    521.32 o 
 -17   9   7     1317.04     1267.12    381.09 o 
 -16   9   7     3944.26     4536.04    598.75 o 
 -15   9   7     3280.35     3534.26    532.67 o 
 -14   9   7     6898.48     6508.85    696.11 o 
 -13   9   7     5533.72     4870.98    593.71 o 
 -12   9   7     6245.38     5433.67    632.04 o 
 -11   9   7     7652.73     7144.68    694.09 o 
 -10   9   7     4092.39     2772.07    437.59 o 
  -9   9   7     7435.15     7620.35    622.21 o 
  -8   9   7     2216.11     2215.69    394.21 o 
  -7   9   7     7131.59     6515.16    367.19 o 
  -6   9   7     3208.18     3249.85    239.80 o 
  -5   9   7    11715.53    11074.22    384.74 o 
  -4   9   7     3958.58     4229.61    272.15 o 
  -3   9   7     6038.33     6261.64    312.88 o 
  -2   9   7     5950.13     5911.32    307.00 o 
  -1   9   7     7091.94     7059.28    322.30 o 
   0   9   7    11274.64    11533.57    405.82 o 
   1   9   7     3041.55     3518.85    316.74 o 
   2   9   7    12698.35    12407.69    427.65 o 
   3   9   7     1529.88     1699.91    192.91 o 
   4   9   7    13283.92    13043.52    447.18 o 
   5   9   7      602.35      387.39    161.25 o 
   6   9   7     5985.95     6297.48    385.99 o 
   7   9   7     1504.24     1528.44    226.52 o 
   8   9   7     1443.65     1340.47    224.28 o 
   9   9   7       68.69       95.33    143.38 o 
  10   9   7     1184.23     1210.67    222.60 o 
  11   9   7      700.60      843.15    311.23 o 
  12   9   7      284.75      404.30    272.39 o 
  13   9   7      579.29      479.46    290.55 o 
  14   9   7       74.93       96.35    261.54 o 
 -16  10   7      238.69      602.54    317.28 o 
 -15  10   7     1671.34     1720.85    422.20 o 
 -14  10   7       83.51       71.38    231.03 o 
 -13  10   7      381.05     -105.68    216.40 o 
 -12  10   7      635.74      448.43    277.43 o 
 -11  10   7     1858.95     1211.63    353.35 o 
 -10  10   7      971.68      572.02    265.33 o 
  -9  10   7     3475.22     3790.00    533.43 o 
  -8  10   7      813.72      772.02    302.40 o 
  -7  10   7     1638.80     1482.48    242.17 o 
  -6  10   7      978.64      967.50    162.20 o 
  -5  10   7     4318.78     4426.78    426.31 o 
  -4  10   7     1205.50     1122.70    175.24 o 
  -3  10   7     4781.44     5688.81    332.21 o 
  -2  10   7      689.49      537.57    145.47 o 
  -1  10   7     6108.38     6565.49    338.68 o 
   0  10   7      527.16      408.54    141.09 o 
   1  10   7     7089.83     7319.74    363.73 o 
   2  10   7       31.34      147.27    118.55 o 
   3  10   7     5118.61     5359.75    331.49 o 
   4  10   7       87.00      149.23    159.75 o 
   5  10   7     6920.78     7155.81    352.54 o 
   6  10   7       76.95       91.95    124.43 o 
   7  10   7     6115.69     6393.84    608.80 o 
   8  10   7      536.79      380.14    147.63 o 
   9  10   7     3127.77     3095.59    275.33 o 
  10  10   7      488.63      340.71    192.56 o 
  11  10   7     5783.19     5824.60    646.93 o 
  12  10   7      651.03      321.32    316.53 o 
  13  10   7     5819.41     6246.30    695.35 o 
 -14  11   7     3340.18     1908.24    459.28 o 
 -13  11   7     5340.02     5691.94    714.52 o 
 -12  11   7     2656.39     1834.09    450.20 o 
 -11  11   7     5689.22     5621.06    699.39 o 
 -10  11   7     4205.45     3750.15    565.21 o 
  -9  11   7     6329.91     5419.24    459.53 o 
  -8  11   7     1250.17     1135.29    233.43 o 
  -7  11   7     4003.14     4373.47    380.77 o 
  -6  11   7     1659.13     1862.56    268.03 o 
  -5  11   7     1631.03     1627.76    205.15 o 
  -4  11   7       65.52     -159.86    106.57 o 
  -3  11   7     1716.39     1893.21    215.69 o 
  -2  11   7     1205.64     1360.74    193.87 o 
  -1  11   7     1390.05     1426.39    196.54 o 
   0  11   7     1036.74     1279.94    191.95 o 
   1  11   7     2083.57     2093.31    227.52 o 
   2  11   7     3492.93     3580.37    438.31 o 
   3  11   7     1418.22     1454.77    294.32 o 
   4  11   7     3304.41     3310.59    280.77 o 
   5  11   7     1895.19     2257.77    261.80 o 
   6  11   7     2038.79     2030.97    236.05 o 
   7  11   7     1894.53     2117.79    243.24 o 
   8  11   7      567.10      569.02    168.62 o 
   9  11   7      704.83      719.64    231.77 o 
  10  11   7      473.09      775.38    244.41 o 
 -10  12   7      196.81       70.37    277.18 o 
  -9  12   7     2850.34     2447.47    511.99 o 
  -8  12   7      416.83      207.07    275.92 o 
  -7  12   7     3139.79     2835.63    510.48 o 
  -6  12   7      861.78     1031.05    375.80 o 
  -5  12   7     2977.71     2563.24    508.21 o 
  -4  12   7      706.14     1106.03    245.04 o 
  -3  12   7     3200.41     3146.98    584.50 o 
  -2  12   7      986.94     1276.39    288.66 o 
  -1  12   7     3893.92     3518.21    376.43 o 
   0  12   7      173.68      270.37    229.89 o 
   1  12   7     4229.92     4020.39    404.00 o 
   2  12   7      451.92      144.21    189.67 o 
   3  12   7     2422.21     2571.63    339.92 o 
   4  12   7      545.00      651.37    218.24 o 
   5  12   7      811.05      834.39    244.56 o 
   6  12   7      884.20      864.96    191.74 o 
   7  12   7     1583.04     1871.09    276.80 o 
  -3  13   7     4708.94     4365.44    435.84 o 
  -2  13   7      436.71      441.42    266.59 o 
  -1  13   7     5008.91     5190.87    701.78 o 
 -10 -12   8      206.29      347.55    310.22 o 
  -9 -12   8     1731.15     1974.57    434.31 o 
  -8 -12   8      673.68     1092.08    361.17 o 
  -7 -12   8     1806.25     1708.74    390.68 o 
  -6 -12   8     1421.35     2034.60    407.83 o 
   2 -12   8       28.99       47.16    213.37 o 
   3 -12   8      863.69      978.08    325.35 o 
   4 -12   8      182.53      202.77    206.54 o 
   5 -12   8     1503.29     1580.75    348.31 o 
   6 -12   8      664.00      942.99    281.64 o 
 -14 -11   8     2118.92     2575.09    480.97 o 
 -13 -11   8     2106.40     2060.33    450.70 o 
 -12 -11   8     1642.39     1390.95    393.96 o 
 -11 -11   8     3566.18     3687.60    532.42 o 
 -10 -11   8      624.46     1068.37    353.35 o 
  -9 -11   8     4171.16     3334.76    483.74 o 
  -8 -11   8      456.49      588.41    296.60 o 
  -7 -11   8     5210.94     4198.33    515.02 o 
  -6 -11   8      969.79      983.88    320.81 o 
  -5 -11   8     4816.41     4014.97    481.73 o 
  -4 -11   8      201.41       21.69    247.17 o 
  -2 -11   8     2048.13     2305.73    385.63 o 
  -1 -11   8     3437.03     3560.23    463.31 o 
   0 -11   8     2643.84     3240.43    441.37 o 
   1 -11   8     4821.40     5880.34    589.67 o 
   2 -11   8     5752.18     7031.18    642.13 o 
   3 -11   8     4949.58     5592.65    412.72 o 
   4 -11   8     5269.83     5279.55    403.21 o 
   5 -11   8     5376.12     5608.51    357.64 o 
   6 -11   8     2901.34     3047.04    280.57 o 
   7 -11   8     3119.06     2657.20    291.26 o 
   8 -11   8      888.90     1183.38    200.26 o 
   9 -11   8     2371.49     2304.49    259.55 o 
  10 -11   8      546.04      136.20    409.59 o 
 -16 -10   8      250.39      185.88    303.16 o 
 -15 -10   8      451.67      599.76    326.87 o 
 -14 -10   8      994.40     1020.70    351.58 o 
 -13 -10   8      639.39      869.88    351.08 o 
 -12 -10   8      368.96      367.73    279.70 o 
 -11 -10   8     4093.04     3736.78    511.24 o 
 -10 -10   8      220.01      454.49    288.28 o 
  -9 -10   8     3341.07     3590.25    474.66 o 
  -8 -10   8      690.11      536.20    280.46 o 
  -7 -10   8     5017.99     5002.13    523.85 o 
  -6 -10   8      367.61      719.06    282.48 o 
  -5 -10   8     6855.47     7210.00    535.20 o 
  -4 -10   8      688.19      816.16    289.04 o 
  -3 -10   8     7082.10     7246.25    377.98 o 
  -2 -10   8     1431.49     1564.05    256.00 o 
  -1 -10   8     4978.54     5929.52    553.86 o 
   0 -10   8      122.99      106.29    184.24 o 
   1 -10   8     6883.77     7387.81    454.46 o 
   2 -10   8      413.18      493.11    266.84 o 
   3 -10   8     2203.52     2044.11    431.91 o 
   4 -10   8     1005.54     1328.36    304.67 o 
   5 -10   8     3882.05     4341.59    355.91 o 
   6 -10   8      215.85      196.04    138.17 o 
   7 -10   8     4213.16     4291.20    311.28 o 
   8 -10   8      357.51      316.40    144.76 o 
   9 -10   8     3876.10     4370.41    789.30 o 
  10 -10   8      549.51      628.91    173.80 o 
  11 -10   8     4153.18     4321.99    420.06 o 
  12 -10   8      480.61      -29.75    199.69 o 
 -18  -9   8     1918.70     2269.66    491.56 o 
 -17  -9   8     2274.97     1929.68    417.41 o 
 -16  -9   8     5011.82     4890.40    601.02 o 
 -15  -9   8     3225.58     2536.00    453.48 o 
 -14  -9   8     8720.59     8896.80    679.71 o 
 -13  -9   8     4972.49     5207.43    584.88 o 
 -12  -9   8     7279.75     6593.34    635.32 o 
 -11  -9   8     3191.01     3360.73    462.81 o 
 -10  -9   8     5595.50     5349.18    554.36 o 
  -9  -9   8     3691.41     4163.02    486.01 o 
  -8  -9   8     5450.20     5649.31    551.59 o 
  -7  -9   8     4377.54     4691.41    490.55 o 
  -6  -9   8     3394.99     3081.53    403.29 o 
  -5  -9   8     4828.66     5551.20    507.45 o 
  -4  -9   8     3380.05     4642.23    463.82 o 
  -3  -9   8     5497.94     5977.24    452.34 o 
  -2  -9   8     3030.63     3508.78    236.75 o 
  -1  -9   8     7091.06     6727.77    299.49 o 
   1  -9   8     2406.60     2815.02    269.82 o 
   2  -9   8    15165.68    15152.72    561.39 o 
   3  -9   8     3758.01     3790.42    779.34 o 
   4  -9   8    12199.24    12015.08    735.96 o 
   5  -9   8     3057.97     2891.52    494.08 o 
   6  -9   8     5528.69     5354.60    377.46 o 
   7  -9   8     1675.34     1421.38    191.97 o 
   8  -9   8     1355.74      897.08    170.41 o 
   9  -9   8      839.30      899.20    174.53 o 
  10  -9   8      211.28      106.26    138.96 o 
  11  -9   8     1429.71     1237.67    244.91 o 
  12  -9   8       49.40      408.73    207.87 o 
  13  -9   8      364.11       77.94    382.48 o 
  14  -9   8     1104.51     1248.79    410.10 o 
 -20  -8   8        6.30      228.50    300.64 o 
 -19  -8   8      576.67      842.89    341.75 o 
 -18  -8   8       88.67      300.39    279.70 o 
 -17  -8   8      693.54      530.40    311.23 o 
 -16  -8   8      969.47      701.15    310.98 o 
 -15  -8   8       11.89      151.58    259.27 o 
 -14  -8   8     1048.46     1182.88    338.72 o 
 -13  -8   8      427.79     -135.69    233.30 o 
 -12  -8   8       59.65      196.47    244.90 o 
 -11  -8   8     1519.75     1125.88    323.08 o 
 -10  -8   8       37.74      219.43    238.59 o 
  -9  -8   8     4163.81     3976.13    451.97 o 
  -8  -8   8      621.93      891.32    291.56 o 
  -7  -8   8     8322.37     7928.56    541.50 o 
  -6  -8   8     1181.87     1234.83    294.08 o 
  -5  -8   8     6867.77     6974.18    485.51 o 
  -4  -8   8     1225.31     1282.33    280.59 o 
  -3  -8   8     5452.59     5790.30    287.35 o 
  -2  -8   8     1080.17     1062.25    173.99 o 
  -1  -8   8     2645.76     3280.49    214.91 o 
   0  -8   8      336.21      530.84    147.12 o 
   1  -8   8     4888.36     4851.48    253.74 o 
   2  -8   8       38.54       24.51    102.45 o 
   3  -8   8      182.01      181.32    191.30 o 
   4  -8   8      149.35      121.27    112.83 o 
   5  -8   8     1444.20     1478.38    208.83 o 
   6  -8   8      359.68      493.52    184.24 o 
   7  -8   8     4800.89     4829.12    292.96 o 
   8  -8   8      132.68      158.63    128.23 o 
   9  -8   8     3168.11     3004.37    246.80 o 
  10  -8   8      987.76      615.76    274.79 o 
  11  -8   8     3902.65     3649.73    276.53 o 
  12  -8   8      492.26      578.93    155.21 o 
  13  -8   8     4729.55     5193.41    434.09 o 
  14  -8   8      606.49      815.56    241.75 o 
  15  -8   8     2246.11     2214.01    318.88 o 
  16  -8   8     1060.91     1055.55    404.68 o 
 -21  -7   8      536.66      992.26    305.93 o 
 -20  -7   8     2438.02     2466.78    309.10 o 
 -19  -7   8      629.32      825.83    213.71 o 
 -18  -7   8     3827.64     3603.68    338.77 o 
 -17  -7   8     2117.57     2101.84    513.63 o 
 -16  -7   8     5200.65     5817.91    302.59 o 
 -15  -7   8     1256.96     1566.86    174.82 o 
 -14  -7   8    10466.60    10695.21    453.77 o 
 -13  -7   8     3679.32     4085.17    309.40 o 
 -12  -7   8     9069.71     9508.63    399.48 o 
 -11  -7   8     5310.24     5170.02    295.27 o 
 -10  -7   8    10548.14    10671.27    476.30 o 
  -9  -7   8     5650.98     5229.67    275.82 o 
  -8  -7   8     9729.33     9453.36   1028.40 o 
  -7  -7   8     6617.38     6446.95    276.97 o 
  -6  -7   8     1870.86     1927.91    311.23 o 
  -5  -7   8     9648.08    10598.73    571.01 o 
  -4  -7   8     1498.02     1434.25    150.52 o 
  -3  -7   8    10288.07    10434.61    325.33 o 
  -2  -7   8     7466.81     7590.38    271.88 o 
  -1  -7   8    14006.72    14564.50    392.02 o 
   0  -7   8     7558.08     7116.20    301.10 o 
   1  -7   8     6363.38     5942.39    230.88 o 
   2  -7   8    14021.37    13849.71    369.04 o 
   3  -7   8     6382.38     6002.49    310.42 o 
   4  -7   8     9108.90     8875.81   1482.25 o 
   5  -7   8     5542.21     5362.42    347.52 o 
   6  -7   8     9538.32     9124.55    397.40 o 
   7  -7   8     3436.20     3041.16    269.63 o 
   8  -7   8     5864.03     5133.30    292.83 o 
   9  -7   8     3352.69     3184.37    240.82 o 
  10  -7   8     2588.06     2362.30    218.90 o 
  11  -7   8     1411.31     1398.42    182.76 o 
  12  -7   8     1599.64     1734.91    200.60 o 
  13  -7   8      561.57      591.54    151.29 o 
  14  -7   8     2736.86     2603.06    318.25 o 
  15  -7   8      798.30      578.17    244.52 o 
  16  -7   8     1359.62     1229.58    265.01 o 
  17  -7   8      686.15     1043.72    253.06 o 
 -22  -6   8     1232.32     1394.44    265.37 o 
 -21  -6   8     1102.12      707.60    218.80 o 
 -20  -6   8      731.10      852.94    263.56 o 
 -19  -6   8      794.12      853.62    208.27 o 
 -18  -6   8       19.26       -7.39    143.58 o 
 -17  -6   8      499.27      349.03    129.95 o 
 -16  -6   8      485.45      468.04    129.90 o 
 -15  -6   8       41.57      -23.04    100.92 o 
 -14  -6   8      114.69       67.66    100.62 o 
 -13  -6   8     1724.67     1882.72    217.79 o 
 -12  -6   8     2719.46     3175.75    382.61 o 
 -11  -6   8     2971.22     2733.01    267.09 o 
 -10  -6   8      376.20      189.81    119.80 o 
  -9  -6   8     4364.53     4340.12    240.54 o 
  -8  -6   8     4139.14     4410.49    230.51 o 
  -7  -6   8    12390.05    12263.17    388.01 o 
  -6  -6   8     5177.35     5589.79    239.54 o 
  -5  -6   8     8216.19     8067.77    306.21 o 
  -4  -6   8     4707.78     4884.52    159.04 o 
  -3  -6   8     8107.58     8238.82    195.62 o 
  -2  -6   8     3741.60     3848.69    196.09 o 
  -1  -6   8     2855.30     2732.04    243.16 o 
   0  -6   8      872.81      962.98    113.22 o 
   1  -6   8     3960.34     3736.55    212.21 o 
   2  -6   8     3637.19     3446.32    315.64 o 
   3  -6   8      117.17      192.19     74.20 o 
   4  -6   8      958.94      819.58    144.10 o 
   5  -6   8     1755.72     2113.00    270.50 o 
   6  -6   8     2972.62     2712.24    235.13 o 
   7  -6   8     5515.74     5694.39    351.71 o 
   8  -6   8     3565.67     3230.17    229.33 o 
   9  -6   8     7194.27     6747.85    311.66 o 
  10  -6   8     6039.04     5811.50    544.18 o 
  11  -6   8     5283.97     4802.70    343.80 o 
  12  -6   8     3185.49     2978.35    242.71 o 
  13  -6   8     5942.09     5956.17    334.92 o 
  14  -6   8     4577.75     4409.19    295.90 o 
  15  -6   8     3174.78     3542.30    354.31 o 
  16  -6   8     1726.16     1449.55    262.82 o 
  17  -6   8     3414.89     3618.19    369.34 o 
  18  -6   8     2059.22     1919.12    293.72 o 
 -23  -5   8      692.75     1023.65    240.83 o 
 -22  -5   8     2478.26     2964.24    367.85 o 
 -21  -5   8      732.11      879.02    222.49 o 
 -20  -5   8     2342.54     2456.76    672.40 o 
 -19  -5   8     1991.34     1988.92    206.04 o 
 -18  -5   8     2323.86     2316.69    303.21 o 
 -17  -5   8     5113.38     5075.98    294.11 o 
 -16  -5   8     3283.87     3370.01    235.18 o 
 -15  -5   8     7138.46     7046.24    288.10 o 
 -14  -5   8     2562.03     2767.33    205.75 o 
 -13  -5   8     8033.50     8048.50    292.69 o 
 -12  -5   8     6272.41     5887.79    310.45 o 
 -11  -5   8    10054.58     9781.05    559.28 o 
 -10  -5   8     6776.20     7022.69    302.21 o 
  -9  -5   8     4690.66     4453.45    320.31 o 
  -8  -5   8     5347.42     4935.36    382.10 o 
  -7  -5   8     2447.36     2463.86    268.86 o 
  -6  -5   8     3844.90     3696.97    401.14 o 
  -5  -5   8      192.31      232.66    128.26 o 
  -4  -5   8     7249.78     7731.20    187.16 o 
  -3  -5   8      296.67      170.12     73.98 o 
  -2  -5   8    15797.89    16197.86    424.22 o 
  -1  -5   8     2231.16     2506.10    195.25 o 
   0  -5   8    11511.92    11964.93    324.45 o 
   1  -5   8     3683.13     3665.15    187.20 o 
   2  -5   8    17899.87    17393.51    387.97 o 
   3  -5   8     3951.02     4039.15    387.40 o 
   4  -5   8    20748.85    21297.90    726.25 o 
   5  -5   8     5100.45     4839.03    257.23 o 
   6  -5   8     9504.96     9032.69    359.09 o 
   7  -5   8     3175.06     3284.66    252.26 o 
   8  -5   8    14572.29    13750.87    406.58 o 
   9  -5   8     1850.95     1750.59    175.13 o 
  10  -5   8     4338.89     4650.69    269.05 o 
  11  -5   8      197.23      219.60    109.77 o 
  12  -5   8     4182.25     4008.77    259.97 o 
  13  -5   8      611.73      795.60    147.95 o 
  14  -5   8     1168.72     1269.10    172.22 o 
  15  -5   8     1586.18     1894.58    288.28 o 
  16  -5   8     1246.13     1305.81    243.43 o 
  17  -5   8      774.24      988.45    229.72 o 
  18  -5   8      825.52     1128.36    550.58 o 
  19  -5   8      809.05      659.92    221.63 o 
 -24  -4   8     1942.32     1680.30    287.03 o 
 -23  -4   8     2591.40     2605.38    315.93 o 
 -22  -4   8     2846.71     2602.41    315.90 o 
 -21  -4   8     1471.15     1733.32    259.23 o 
 -20  -4   8     2116.45     2114.66    215.64 o 
 -19  -4   8      727.96      784.29    188.31 o 
 -18  -4   8     2684.12     2406.54    232.96 o 
 -17  -4   8     4574.57     4475.34    274.54 o 
 -16  -4   8      135.88      130.82    107.98 o 
 -15  -4   8      325.50      328.13    164.55 o 
 -14  -4   8      117.79      195.52    105.69 o 
 -13  -4   8     3587.61     3822.42    224.33 o 
 -12  -4   8      407.67      533.89    110.71 o 
 -11  -4   8     2924.30     3142.70    234.96 o 
 -10  -4   8     2963.27     3299.63    285.76 o 
  -9  -4   8     6215.58     6046.51    259.05 o 
  -8  -4   8     8392.14     8056.74    290.48 o 
  -7  -4   8    14723.69    14816.47    346.85 o 
  -6  -4   8     5220.38     4733.26    165.62 o 
  -5  -4   8      151.04      169.41     52.94 o 
  -4  -4   8    29378.17    30523.45    503.78 o 
  -3  -4   8    11091.93    11084.83    286.71 o 
  -2  -4   8    13780.50    14364.41    337.44 o 
  -1  -4   8     8371.51     8841.08    284.28 o 
   0  -4   8     4352.49     4294.43    155.63 o 
   1  -4   8     2354.83     2759.71    207.65 o 
   2  -4   8     6611.02     6828.85    214.93 o 
   3  -4   8      400.47      306.38     91.79 o 
   4  -4   8     4752.43     4440.29    374.41 o 
   5  -4   8     3161.31     3306.71    226.00 o 
   6  -4   8     1558.36     1456.73    226.87 o 
   7  -4   8     1350.86     1612.81    242.25 o 
   8  -4   8     1603.55     1378.85    149.95 o 
   9  -4   8     2167.05     2048.99    180.78 o 
  10  -4   8     1213.92     1202.09    150.97 o 
  11  -4   8     2141.53     2064.75    189.08 o 
  12  -4   8     1919.65     1948.93    188.01 o 
  13  -4   8     2765.13     2498.69    214.24 o 
  14  -4   8      801.31     1013.36    161.11 o 
  15  -4   8     2411.50     2192.90    208.05 o 
  16  -4   8     2447.34     2178.13    457.39 o 
  17  -4   8      999.02     1358.61    236.82 o 
  18  -4   8      259.90      416.69    191.14 o 
  19  -4   8      637.59      533.43    281.72 o 
  20  -4   8      526.06      774.29    316.27 o 
 -24  -3   8     1580.97     1246.46    243.83 o 
 -23  -3   8       54.42      112.35    168.22 o 
 -22  -3   8     2993.10     2784.47    312.39 o 
 -21  -3   8       18.37      133.29    127.72 o 
 -20  -3   8     7384.04     6934.73    341.50 o 
 -19  -3   8      574.62      744.89    148.04 o 
 -18  -3   8    11458.39    11089.28    384.54 o 
 -17  -3   8     2101.87     2147.10    196.89 o 
 -16  -3   8    22401.73    22296.04    627.09 o 
 -15  -3   8     4066.59     3833.39    240.53 o 
 -14  -3   8    21786.67    21168.94    523.34 o 
 -13  -3   8    10059.00     9927.24    483.40 o 
 -12  -3   8    31048.49    30150.15    650.26 o 
 -11  -3   8     2870.31     2998.87    181.55 o 
 -10  -3   8    21965.53    20388.15    465.31 o 
  -9  -3   8     2629.10     2745.95    191.55 o 
  -8  -3   8    42988.03    44761.95   1484.52 o 
  -7  -3   8     1653.23     1672.23    154.93 o 
  -6  -3   8    29648.13    30968.83   1184.77 o 
  -5  -3   8     8107.24     8241.08    284.45 o 
  -4  -3   8    24661.30    26270.75    523.80 o 
  -3  -3   8     6923.03     6463.49    145.58 o 
  -2  -3   8    27310.67    28027.01    542.49 o 
  -1  -3   8    16501.08    16493.50    463.31 o 
   0  -3   8     6543.59     6474.00    216.20 o 
   1  -3   8    40023.34    40454.71    729.83 o 
   3  -3   8    28636.58    25297.18   1600.67 o 
   4  -3   8     1098.99     1180.67    133.87 o 
   5  -3   8    16508.20    17567.90    505.36 o 
   6  -3   8     5415.34     5563.53    517.54 o 
   7  -3   8     8351.11     8375.43    332.29 o 
   8  -3   8     5987.59     6202.31    243.10 o 
   9  -3   8     4127.66     4232.72    234.63 o 
  10  -3   8     2718.89     2304.71    192.97 o 
  11  -3   8     4670.84     4672.14    259.41 o 
  12  -3   8      470.95      543.63    121.18 o 
  13  -3   8      122.99      249.13    109.63 o 
  14  -3   8     2271.91     2576.52    311.19 o 
  15  -3   8      685.41      729.49    156.37 o 
  16  -3   8     2093.23     1939.45    198.15 o 
  17  -3   8     1691.26     1868.44    257.30 o 
  18  -3   8     3591.91     3978.65    517.29 o 
  19  -3   8     2637.36     2924.66    465.08 o 
  20  -3   8     3029.95     3330.72    505.43 o 
 -24  -2   8      491.73      698.53    446.54 o 
 -23  -2   8      411.78      435.89    157.07 o 
 -22  -2   8     1429.61     1350.63    193.57 o 
 -21  -2   8      179.01      228.26    132.57 o 
 -20  -2   8     1230.32     1518.36    194.83 o 
 -19  -2   8     1853.98     1665.46    206.07 o 
 -18  -2   8      485.40      439.57    129.33 o 
 -17  -2   8      119.88      350.31    120.54 o 
 -16  -2   8      178.83      -25.90    101.86 o 
 -15  -2   8     1795.61     1844.93    220.61 o 
 -14  -2   8     8036.59     8073.94    746.42 o 
 -13  -2   8     1233.29     1394.26    248.81 o 
 -12  -2   8      708.05      721.70    148.60 o 
 -11  -2   8     3280.97     3851.32    257.20 o 
 -10  -2   8     3164.54     2704.20    333.43 o 
  -9  -2   8     1533.05     1784.84    169.42 o 
  -8  -2   8      960.22      924.61    192.44 o 
  -7  -2   8     2122.05     2135.52    156.21 o 
  -6  -2   8     7398.87     7242.61    252.49 o 
  -5  -2   8      412.17      366.78    122.70 o 
  -4  -2   8    22027.27    21624.13    433.40 o 
  -3  -2   8      382.53      453.42     67.41 o 
  -2  -2   8     1024.18     1158.15    165.92 o 
  -1  -2   8     3902.96     3927.15    131.55 o 
   0  -2   8     1066.31     1095.65     93.92 o 
   1  -2   8      413.59      432.26     43.04 o 
   2  -2   8      564.25      672.66     72.29 o 
   3  -2   8     2839.04     2961.23    261.80 o 
   4  -2   8    22788.33    24497.51    718.05 o 
   5  -2   8      449.24      497.20     94.89 o 
   6  -2   8    12047.39    11432.42    431.54 o 
   7  -2   8     1681.99     1469.11    132.86 o 
   8  -2   8    20486.65    20361.03    587.70 o 
   9  -2   8      537.32      495.03    142.08 o 
  10  -2   8    22606.46    23762.85    684.64 o 
  11  -2   8      807.80     1289.25    339.73 o 
  12  -2   8    19725.66    19573.19    620.70 o 
  13  -2   8     1169.11      978.45    186.55 o 
  14  -2   8    12113.53    11900.34    560.54 o 
  15  -2   8     1441.38     1764.26    180.59 o 
  16  -2   8     8922.73     9270.54    384.85 o 
  17  -2   8      953.20     1032.15    251.96 o 
  18  -2   8     5882.35     6772.41    662.56 o 
  19  -2   8      597.95      673.16    293.83 o 
  20  -2   8     1367.90     1995.00    411.61 o 
 -25  -1   8      211.49      107.97    170.17 o 
 -24  -1   8     1722.33     1834.10    260.55 o 
 -23  -1   8       40.67        2.75    127.32 o 
 -22  -1   8     2985.77     2677.60    242.16 o 
 -21  -1   8     3400.47     3398.43    263.36 o 
 -20  -1   8     3517.67     3488.73    259.42 o 
 -19  -1   8     6099.97     6102.20    484.87 o 
 -18  -1   8     4846.15     5459.70    364.33 o 
 -17  -1   8     7474.37     7758.78    377.87 o 
 -16  -1   8     4163.54     4567.72    568.61 o 
 -15  -1   8     5730.92     5486.41    324.48 o 
 -14  -1   8     7143.61     7039.38    335.38 o 
 -13  -1   8     7370.56     7223.87    326.04 o 
 -12  -1   8     4159.76     4251.03    278.81 o 
 -11  -1   8    10137.19     9241.88    375.54 o 
 -10  -1   8    11647.20    10918.79    374.96 o 
  -9  -1   8     9384.73     9702.37    478.45 o 
  -8  -1   8    11909.29     7400.17    382.10 o 
  -7  -1   8      392.38      497.14     72.12 o 
  -6  -1   8    21510.67    21341.28    516.38 o 
  -5  -1   8    10677.07    10853.40    304.85 o 
  -4  -1   8    49253.14    47702.43   1017.31 o 
  -3  -1   8    11256.10    11251.75    293.24 o 
  -2  -1   8    23346.05    23063.53    435.75 o 
  -1  -1   8    17553.11    17304.30    296.83 o 
   0  -1   8    21581.82    21267.96    352.94 o 
   1  -1   8     7701.26     7664.19    196.73 o 
   2  -1   8    19711.47    18552.95    471.98 o 
   3  -1   8     2626.20     2415.05    147.78 o 
   4  -1   8    16823.89    16698.88    460.96 o 
   5  -1   8     4498.18     4026.16    202.40 o 
   6  -1   8     8796.21     7627.67    409.34 o 
   7  -1   8     8680.38     9203.47    332.04 o 
   8  -1   8     7139.42     6665.89    291.20 o 
   9  -1   8     2503.28     2185.00    202.19 o 
  10  -1   8     7674.71     7460.53    322.73 o 
  11  -1   8      204.55       51.13    112.91 o 
  12  -1   8     7800.28     7578.46    339.60 o 
  13  -1   8      118.40       75.87    121.86 o 
  14  -1   8     1414.61     1510.42    199.60 o 
  15  -1   8     2699.18     2478.24    362.43 o 
  16  -1   8      892.08      896.62    271.13 o 
  17  -1   8     4056.31     4644.75    519.56 o 
  18  -1   8      189.87      256.00    228.76 o 
  19  -1   8     3853.74     3506.26    485.00 o 
  20  -1   8       34.56     -106.94    199.00 o 
  21  -1   8     2324.02     3423.79    525.11 o 
 -25   0   8      159.64      334.36    161.12 o 
 -24   0   8     7170.47     7816.70    392.59 o 
 -23   0   8        9.00      149.17    133.54 o 
 -22   0   8     2588.89     3184.31    588.91 o 
 -21   0   8      107.37       88.62    166.25 o 
 -20   0   8    12720.28    11983.04    502.75 o 
 -19   0   8       21.02      219.81    168.35 o 
 -18   0   8      994.60     1263.00    462.43 o 
 -17   0   8      411.82      522.15    167.58 o 
 -16   0   8     1207.08     1091.51    190.56 o 
 -15   0   8       45.83      142.85    124.23 o 
 -14   0   8      153.67      195.20     74.75 o 
 -13   0   8      224.21      221.05     92.35 o 
 -12   0   8     2501.41     2344.48    148.58 o 
 -11   0   8      244.49      119.86     73.41 o 
 -10   0   8    19342.33    19615.99    499.43 o 
  -9   0   8      283.49      326.74     63.95 o 
  -8   0   8    15669.32    14553.53    327.69 o 
  -7   0   8      189.74      240.68     42.13 o 
  -6   0   8   134692.80   138261.61   2006.97 o 
  -5   0   8      125.76       87.91     39.21 o 
  -4   0   8    16128.35    16036.26    281.79 o 
  -3   0   8     1233.04     1288.09     69.31 o 
  -2   0   8    14945.62    14180.79    358.91 o 
  -1   0   8     1042.92      957.49     85.80 o 
   0   0   8    13082.03    13232.03    303.64 o 
   1   0   8        2.22       -5.36     45.61 o 
   2   0   8    10795.37    10522.86    282.30 o 
   3   0   8       13.01       19.72     65.74 o 
   4   0   8     3444.75     3455.83    172.61 o 
   5   0   8       13.29     -156.04    109.96 o 
   6   0   8      270.08      277.86     73.90 o 
   7   0   8      648.90      716.91     96.72 o 
   8   0   8      501.75      608.19     95.79 o 
   9   0   8      600.30      815.29    196.73 o 
  10   0   8     6893.97     6603.40    285.44 o 
  11   0   8      345.76      307.17    119.22 o 
  12   0   8     7775.45     7648.91    401.14 o 
  13   0   8      479.45      550.17    135.77 o 
  14   0   8      134.58      264.57    176.80 o 
  15   0   8       25.43       98.36    175.79 o 
  16   0   8       73.83      111.98    195.97 o 
  17   0   8       23.79      -46.15    162.17 o 
  18   0   8     1038.03     1225.25    314.76 o 
  19   0   8        0.58      211.10    225.98 o 
  20   0   8      783.75      608.08    269.36 o 
  21   0   8       75.73      305.43    252.72 o 
 -25   1   8      197.66      695.49    222.32 o 
 -24   1   8     1764.98     2176.26    242.64 o 
 -23   1   8       37.59      147.87    158.62 o 
 -22   1   8     3095.00     3620.24    563.57 o 
 -21   1   8     3352.16     3844.96    347.81 o 
 -20   1   8     3643.25     3413.46    338.60 o 
 -19   1   8     6005.97     5078.15    366.01 o 
 -18   1   8     4802.50     4787.99    449.95 o 
 -17   1   8     7485.43     7217.62    364.89 o 
 -16   1   8     4021.53     4235.54    312.75 o 
 -15   1   8     5583.11     5409.75    227.57 o 
 -14   1   8     7207.49     7009.11    339.11 o 
 -13   1   8     7316.16     7711.82    292.02 o 
 -12   1   8     4216.20     3608.80    178.82 o 
 -11   1   8    10193.09     9884.61    279.06 o 
 -10   1   8    11769.54    11947.88    308.22 o 
  -9   1   8     9343.53     9623.34    262.02 o 
  -8   1   8    11800.20    12063.05    306.04 o 
  -7   1   8      316.15      338.93     70.04 o 
  -6   1   8    21540.95    21721.24    367.10 o 
  -5   1   8    10695.69    11622.81    274.85 o 
  -4   1   8    49069.59    49522.07    966.58 o 
  -3   1   8    11273.20    11304.67    260.60 o 
  -2   1   8    23367.79    23130.40    441.50 o 
  -1   1   8    17598.26    17607.66    309.49 o 
   0   1   8    21657.39    21162.50    572.50 o 
   1   1   8     7533.38     7190.98    208.86 o 
   2   1   8    19387.15    19545.71    409.60 o 
   3   1   8     2581.14     2305.99    119.91 o 
   4   1   8    17097.88    16812.67    381.21 o 
   5   1   8     4555.00     4211.65    133.37 o 
   6   1   8     8591.82     7936.96    195.81 o 
   7   1   8     9088.79     9128.04    270.12 o 
   8   1   8     7187.78     7244.50    222.84 o 
   9   1   8     2484.57     2769.38    348.81 o 
  10   1   8     7613.17     7773.12    283.87 o 
  11   1   8      163.97       89.81     94.77 o 
  12   1   8     8150.52     8191.36    503.16 o 
  13   1   8      137.93      236.07    170.50 o 
  14   1   8     1377.49     1219.20    250.45 o 
  15   1   8     2741.27     3097.93    392.44 o 
  16   1   8      907.94     1113.01    282.23 o 
  17   1   8     4142.35     4358.49    493.58 o 
  18   1   8      170.30      540.74    252.46 o 
  19   1   8     3915.83     3693.91    502.41 o 
  20   1   8       17.92      104.92    221.95 o 
  21   1   8     2309.66     3200.07    515.02 o 
 -24   2   8      474.71      519.69    236.20 o 
 -23   2   8      391.21      319.13    190.82 o 
 -22   2   8     1442.15     1499.54    466.47 o 
 -21   2   8      175.48      203.00    271.51 o 
 -20   2   8     1172.93     1066.75    211.01 o 
 -19   2   8     1742.08     1882.53    246.65 o 
 -18   2   8      393.98      674.13    181.30 o 
 -17   2   8      148.97      223.11    140.56 o 
 -16   2   8      146.46      146.43     99.20 o 
 -15   2   8     1792.94     1846.37    184.43 o 
 -14   2   8     8000.76     7806.67    272.72 o 
 -13   2   8     1140.17     1207.98    133.47 o 
 -12   2   8      602.57      584.41    103.30 o 
 -11   2   8     3433.71     3702.18    288.01 o 
 -10   2   8     3101.60     2722.40    165.29 o 
  -9   2   8     1478.15     1505.46    123.01 o 
  -8   2   8      654.29      472.43     87.52 o 
  -7   2   8     2242.31     2377.17    139.97 o 
  -6   2   8     7242.05     7268.58    214.93 o 
  -5   2   8      422.93      451.59     75.28 o 
  -4   2   8    22047.95    22267.45    571.47 o 
  -3   2   8      329.25      378.08     90.52 o 
  -2   2   8      890.84      923.49    103.78 o 
  -1   2   8     3968.61     4227.52    151.11 o 
   0   2   8     1037.26     1100.03    100.07 o 
   1   2   8      448.39      404.59     76.10 o 
   2   2   8      637.62      650.11    114.40 o 
   3   2   8     2788.10     3014.68    182.26 o 
   4   2   8    22783.64    23304.77    490.19 o 
   5   2   8      373.26      389.42     75.65 o 
   6   2   8    12134.47    11817.22    395.75 o 
   7   2   8     1700.34     1657.73    170.90 o 
   8   2   8    20411.38    20503.33    696.53 o 
   9   2   8      496.29      449.80     69.24 o 
  10   2   8    23020.29    21992.07    654.09 o 
  11   2   8      979.30     1168.61    171.82 o 
  12   2   8    19849.28    18636.50    821.20 o 
  13   2   8     1194.80     1346.82    254.23 o 
  14   2   8    11769.53    11710.49    653.99 o 
  15   2   8     1500.15     1218.44    267.60 o 
  16   2   8     8588.97     9945.50    633.31 o 
  17   2   8      936.81     1179.09    287.77 o 
  18   2   8     5838.49     6469.51    619.69 o 
  19   2   8      588.56      614.64    268.10 o 
  20   2   8     1336.73     1743.80    382.86 o 
 -24   3   8     1562.47      970.77    432.80 o 
 -23   3   8       66.69      100.13    348.81 o 
 -22   3   8     3108.98     3333.49    559.66 o 
 -21   3   8       13.59      326.97    325.48 o 
 -20   3   8     7337.89     7774.03    658.78 o 
 -19   3   8      552.44      711.90    222.45 o 
 -18   3   8    11275.25    10748.80    600.01 o 
 -17   3   8     2056.21     1709.42    366.29 o 
 -16   3   8    22346.98    21652.09    552.75 o 
 -15   3   8     3994.79     3926.31    243.70 o 
 -14   3   8    21650.37    20286.21    976.89 o 
 -13   3   8    10256.74     9970.93    323.49 o 
 -12   3   8    31103.08    28871.46    641.72 o 
 -11   3   8     2945.62     2766.03    183.32 o 
 -10   3   8    22115.97    21110.11    504.03 o 
  -9   3   8     2503.70     2439.79    162.64 o 
  -8   3   8    43022.02    43216.18    708.90 o 
  -7   3   8     1609.01     1489.87     99.68 o 
  -6   3   8    29901.75    29667.67    760.26 o 
  -5   3   8     8059.19     7819.12    428.00 o 
  -4   3   8    24637.68    24874.23    643.19 o 
  -3   3   8     6725.86     6351.18    257.38 o 
  -2   3   8    27148.21    27928.68    688.06 o 
  -1   3   8    16282.69    15920.67    364.82 o 
   0   3   8     6561.27     6436.02    193.40 o 
   1   3   8    39898.78    39936.25    633.20 o 
   2   3   8    10190.00    10828.08    302.01 o 
   3   3   8    28815.98    27801.17    608.55 o 
   4   3   8     1111.15     1133.44     96.14 o 
   5   3   8    16421.22    16610.80    388.53 o 
   6   3   8     5398.72     5297.26    195.69 o 
   7   3   8     8562.22     8910.74    273.63 o 
   8   3   8     5907.14     5744.87    249.57 o 
   9   3   8     4050.88     4530.13    362.48 o 
  10   3   8     2701.21     2689.73    189.92 o 
  11   3   8     4764.11     4686.66    251.30 o 
  12   3   8      522.26      186.64    197.73 o 
  13   3   8      139.58      243.13    169.49 o 
  14   3   8     2378.30     1932.20    307.45 o 
  15   3   8      723.88      992.20    258.01 o 
  16   3   8     2041.88     2226.28    347.80 o 
  17   3   8     1787.96     1582.13    329.64 o 
  18   3   8     3631.45     4262.39    506.70 o 
  19   3   8     2700.73     3141.06    466.85 o 
  20   3   8     3029.99     2780.64    447.17 o 
 -23   4   8     2599.45     3760.24    625.49 o 
 -22   4   8     2813.84     3458.84    580.34 o 
 -21   4   8     1465.75     1333.45    428.00 o 
 -20   4   8     2098.37     2072.43    328.89 o 
 -19   4   8      654.34      308.06    169.26 o 
 -18   4   8     2672.96     2503.14    216.60 o 
 -17   4   8     4484.19     4674.44    276.36 o 
 -16   4   8      181.20      279.83    134.86 o 
 -15   4   8      303.51      371.08    128.86 o 
 -14   4   8      107.68      113.83    191.04 o 
 -13   4   8     3677.24     3353.45    218.78 o 
 -12   4   8      354.53      329.35    104.93 o 
 -11   4   8     2787.19     2547.71    185.39 o 
 -10   4   8     3088.92     2700.17    238.17 o 
  -9   4   8     6171.93     5611.89    186.12 o 
  -8   4   8     8629.48     8195.59    239.16 o 
  -7   4   8    14699.57    14439.52    354.55 o 
  -6   4   8     4761.60     4476.04    241.15 o 
  -5   4   8      224.22       53.44    111.48 o 
  -4   4   8    29661.55    31928.78    815.02 o 
  -3   4   8    10968.97    12177.21    427.12 o 
  -2   4   8    13619.94    12939.25    424.27 o 
  -1   4   8     8304.84     8935.79    258.56 o 
   0   4   8     4278.34     3758.43    211.60 o 
   1   4   8     2622.39     2575.30    198.57 o 
   2   4   8     6878.82     6819.81    190.10 o 
   3   4   8      388.96      275.39     62.54 o 
   4   4   8     4739.52     4779.90    172.13 o 
   5   4   8     3060.46     2918.07    179.52 o 
   6   4   8     1436.33     1730.31    290.61 o 
   7   4   8     1169.52     1333.66    165.37 o 
   8   4   8     1713.81     1483.21    137.26 o 
   9   4   8     2117.82     2299.90    201.35 o 
  10   4   8     1088.10     1121.08    136.53 o 
  11   4   8     2097.58     2061.68    216.53 o 
  12   4   8     1776.40     1897.85    181.96 o 
  13   4   8     2918.31     2893.61    217.34 o 
  14   4   8      962.74     1032.81    247.17 o 
  15   4   8     2374.76     1831.82    305.43 o 
  16   4   8     2281.51     2312.29    365.71 o 
  17   4   8      907.02     1055.76    282.73 o 
  18   4   8      326.51      179.83    217.66 o 
  19   4   8      597.33      674.42    276.68 o 
  20   4   8      548.74      814.39    292.57 o 
 -20   5   8     2275.07     2821.50    528.13 o 
 -19   5   8     2024.25     2065.49    289.04 o 
 -18   5   8     2325.58     2656.88    231.86 o 
 -17   5   8     5042.59     4936.04    296.33 o 
 -16   5   8     3279.95     3759.57    880.47 o 
 -15   5   8     7509.43     6896.50    403.73 o 
 -14   5   8     2461.39     2323.26    325.35 o 
 -13   5   8     7476.92     6966.97    390.65 o 
 -12   5   8     6310.62     5897.15    380.08 o 
 -11   5   8    10129.60     9571.29    425.19 o 
 -10   5   8     6597.87     6367.84    300.56 o 
  -9   5   8     4740.10     5011.29    198.65 o 
  -8   5   8     5145.79     4923.89    409.19 o 
  -7   5   8     2628.66     2838.07    172.29 o 
  -6   5   8     3675.46     3456.00    179.18 o 
  -5   5   8      141.75      173.63     78.14 o 
  -4   5   8     7676.95     8190.35    487.02 o 
  -3   5   8      275.55      273.40    159.40 o 
  -2   5   8    15196.98    16107.67    722.59 o 
  -1   5   8     2041.98     2311.49    229.77 o 
   1   5   8     3364.55     3334.00    348.31 o 
   2   5   8    17643.81    17211.50    434.94 o 
   3   5   8     4133.49     4180.12    173.23 o 
   4   5   8    20860.38    18612.37    749.19 o 
   5   5   8     4866.85     4717.94    181.81 o 
   6   5   8     9465.73     9000.77    271.46 o 
   7   5   8     3184.29     3221.14    186.78 o 
   8   5   8    14740.87    14631.56    411.09 o 
   9   5   8     1770.98     1714.86    151.93 o 
  10   5   8     4244.65     4534.90    231.62 o 
  11   5   8      181.02      134.68     97.90 o 
  12   5   8     3974.77     4177.42    253.76 o 
  13   5   8      668.50      567.66    140.61 o 
  14   5   8     1162.19     1253.09    165.19 o 
  15   5   8     1542.73     1351.86    291.81 o 
  16   5   8     1183.78     1779.61    334.43 o 
  17   5   8      767.80     1052.99    289.29 o 
  18   5   8      850.68     1007.59    306.94 o 
 -19   6   8      842.26     1055.51    315.27 o 
 -18   6   8       28.27     -163.18    184.87 o 
 -17   6   8      540.07      194.96    218.16 o 
 -16   6   8      495.20      788.67    251.46 o 
 -15   6   8       42.59       39.60    193.95 o 
 -14   6   8      120.67       34.53    139.20 o 
 -13   6   8     1516.18     1627.87    246.45 o 
 -12   6   8     2817.37     2642.65    285.74 o 
 -11   6   8     3089.32     3097.61    296.61 o 
 -10   6   8      436.56      524.85    195.46 o 
  -9   6   8     4409.04     4272.98    233.86 o 
  -8   6   8     4122.10     4182.68    237.80 o 
  -7   6   8    12414.74    11531.02    408.43 o 
  -6   6   8     5301.46     5349.08    267.75 o 
  -5   6   8     7716.37     7250.49    316.56 o 
  -4   6   8     4713.22     4422.60    260.37 o 
  -3   6   8     8024.71     7979.84    358.68 o 
  -2   6   8     3891.00     4651.44    517.54 o 
  -1   6   8     2796.81     2770.43    238.98 o 
   0   6   8      748.37      729.25    148.02 o 
   1   6   8     4121.53     4373.73    294.88 o 
   2   6   8     3479.65     3538.45    262.52 o 
   3   6   8      119.99       23.62     98.09 o 
   4   6   8      953.92      805.21    263.69 o 
   5   6   8     1758.47     1669.83    223.15 o 
   6   6   8     2933.11     2979.31    186.03 o 
   7   6   8     5635.52     5330.86    251.20 o 
   8   6   8     3327.48     3256.97    228.89 o 
   9   6   8     6822.27     6825.99    262.41 o 
  10   6   8     6003.94     5498.78    261.23 o 
  11   6   8     5130.24     5071.95    360.01 o 
  12   6   8     3207.31     3408.70    310.97 o 
  13   6   8     5922.73     5562.78    394.32 o 
  14   6   8     4665.52     4695.70    580.09 o 
 -20   7   8     2374.69     2680.26    466.34 o 
 -19   7   8      627.53     1221.72    340.74 o 
 -18   7   8     3822.13     3716.35    508.97 o 
 -17   7   8     2129.75     1603.82    370.50 o 
 -16   7   8     5108.83     5956.25    616.41 o 
 -15   7   8     1036.74      682.49    275.16 o 
 -14   7   8    10931.32    11203.29    723.09 o 
 -13   7   8     3725.69     3267.16    427.25 o 
 -12   7   8     9016.03     8016.33    589.17 o 
 -11   7   8     5499.46     4877.79    513.76 o 
 -10   7   8    10356.82    10762.67    683.75 o 
  -9   7   8     5542.70     5292.33    282.15 o 
  -8   7   8     8944.88     8794.49    368.12 o 
  -7   7   8     6314.75     5912.11    525.11 o 
  -6   7   8     2023.54     1849.13    251.33 o 
  -5   7   8     9682.42     9542.94    395.84 o 
  -4   7   8     1666.72     1868.98    190.15 o 
  -3   7   8    10121.48     9541.52    328.18 o 
  -2   7   8     7649.46     7686.28    367.02 o 
  -1   7   8    13991.41    14344.89    523.80 o 
   0   7   8     7649.44     8517.50    385.65 o 
   1   7   8     6904.76     6728.70    488.03 o 
   2   7   8    13858.51    13741.30    964.08 o 
   3   7   8     6416.76     6131.70    328.53 o 
   4   7   8     9021.19     9077.92    991.32 o 
   5   7   8     5806.63     6221.58    334.20 o 
   6   7   8     9540.35     9449.84    607.58 o 
   7   7   8     3319.65     3068.85    278.26 o 
   8   7   8     6115.67     5709.47    346.30 o 
   9   7   8     3365.08     3130.27    396.23 o 
  10   7   8     2407.38     2214.88    281.72 o 
  11   7   8     1467.20     1166.71    543.27 o 
  12   7   8     1521.83     1280.74    294.58 o 
  13   7   8      540.35      383.72    166.66 o 
  14   7   8     2697.30     2817.47    469.37 o 
 -20   8   8        5.32      386.64    295.85 o 
 -19   8   8      443.55      282.73    290.55 o 
 -18   8   8       87.84      275.16    259.02 o 
 -17   8   8      643.89      441.88    271.38 o 
 -16   8   8      978.83     1156.14    333.43 o 
 -15   8   8       12.02       41.11    213.12 o 
 -14   8   8     1010.23      962.19    300.89 o 
 -13   8   8      341.78      389.16    231.78 o 
 -12   8   8       39.10     -243.89    168.23 o 
 -11   8   8     1449.61     1773.31    356.12 o 
 -10   8   8       61.73       15.38    184.12 o 
  -9   8   8     3756.26     3670.45    465.58 o 
  -8   8   8      630.68      627.87    220.18 o 
  -7   8   8     8827.28     8525.46    585.26 o 
  -6   8   8     1192.46     1334.36    190.81 o 
  -5   8   8     7082.92     7177.32    294.44 o 
  -4   8   8     1261.40     1273.55    172.19 o 
  -3   8   8     5487.08     5663.89    271.03 o 
  -2   8   8     1111.25     1448.09    167.20 o 
  -1   8   8     2651.57     2702.87    216.24 o 
   0   8   8      352.97      309.55    145.34 o 
   1   8   8     4504.87     4680.17    385.00 o 
   2   8   8       60.68      124.48    145.15 o 
   3   8   8      280.36      362.41    145.40 o 
   4   8   8      148.00      -87.30    115.61 o 
   5   8   8     1392.80     1882.05    232.13 o 
   6   8   8      405.95      726.74    369.62 o 
   7   8   8     4682.29     4719.46    349.54 o 
   8   8   8      149.36      140.20    304.67 o 
   9   8   8     3463.10     3720.83    321.10 o 
  10   8   8     1054.04      907.26    198.29 o 
  11   8   8     3951.16     4251.96    353.04 o 
  12   8   8      478.26      373.36    287.02 o 
  13   8   8     4575.55     4700.99    594.97 o 
  14   8   8      660.73      347.55    298.37 o 
  15   8   8     2254.48     1552.87    389.92 o 
 -18   9   8     1816.19     2343.56    478.95 o 
 -17   9   8     2265.45     2466.89    472.39 o 
 -16   9   8     5061.90     5158.51    642.39 o 
 -15   9   8     3106.99     2984.94    494.34 o 
 -14   9   8     8757.28     7457.42    732.43 o 
 -13   9   8     4788.06     5085.87    608.34 o 
 -12   9   8     6835.89     5894.21    641.88 o 
 -11   9   8     3211.70     2828.82    454.99 o 
 -10   9   8     5295.05     5695.72    620.19 o 
  -9   9   8     3688.71     2996.29    461.55 o 
  -8   9   8     5347.79     5660.91    600.01 o 
  -7   9   8     4438.38     4186.13    326.18 o 
  -6   9   8     3297.51     2870.53    230.61 o 
  -5   9   8     5012.13     4666.19    283.41 o 
  -4   9   8     3682.96     3896.96    264.63 o 
  -3   9   8     5287.48     4936.59    472.91 o 
  -2   9   8     3069.91     3056.47    238.95 o 
  -1   9   8     7373.54     7451.32    325.59 o 
   0   9   8     9220.09     9233.00    364.24 o 
   1   9   8     2641.28     3506.72    313.70 o 
   2   9   8    15370.65    15461.11    493.48 o 
   3   9   8     3765.94     3752.00    330.41 o 
   4   9   8    12502.49    12254.15    521.47 o 
   5   9   8     2956.24     3460.09    315.21 o 
   6   9   8     5257.95     5565.44    397.71 o 
   7   9   8     1790.71     1816.56    247.63 o 
   8   9   8     1166.57      704.95    188.49 o 
   9   9   8      899.88     1172.74    252.97 o 
  10   9   8      253.98      231.20    169.76 o 
  11   9   8     1469.83     1439.13    324.35 o 
  12   9   8       74.71      352.34    261.80 o 
  13   9   8      393.89      919.57    342.50 o 
  14   9   8     1168.32     1891.85    439.35 o 
 -16  10   8      250.17     -189.92    223.96 o 
 -15  10   8      464.25      550.58    307.70 o 
 -14  10   8      972.40     1022.22    345.28 o 
 -13  10   8      677.17      557.14    307.20 o 
 -12  10   8      416.28      251.71    268.10 o 
 -11  10   8     4452.37     4576.90    607.58 o 
 -10  10   8      235.18      -49.94    230.27 o 
  -9  10   8     3415.32     3023.27    496.86 o 
  -8  10   8      719.09      795.23    295.09 o 
  -7  10   8     4878.74     5226.66    402.77 o 
  -6  10   8      423.96      228.97    120.24 o 
  -5  10   8     6550.50     6086.69    343.29 o 
  -4  10   8      683.64      457.99    139.12 o 
  -3  10   8     7373.26     7294.09    376.69 o 
  -2  10   8     1379.44     1671.69    248.51 o 
  -1  10   8     4936.86     5613.34    335.62 o 
   0  10   8      138.91      -41.67    111.93 o 
   1  10   8     6913.55     7081.85    533.17 o 
   2  10   8      437.37      614.67    151.30 o 
   3  10   8     2095.74     1935.67    218.75 o 
   4  10   8     1001.98      959.87    174.06 o 
   5  10   8     3838.85     3507.32    279.85 o 
   6  10   8      262.35      355.81    152.56 o 
   7  10   8     4328.86     4239.36    625.54 o 
   8  10   8      426.29      654.17    197.87 o 
   9  10   8     4167.71     4401.79    375.91 o 
  10  10   8      517.31      568.32    195.66 o 
  11  10   8     4178.84     3378.39    513.51 o 
  12  10   8      498.43      661.30    327.62 o 
 -14  11   8     2022.71     1957.42    463.06 o 
 -13  11   8     2065.38     2435.37    496.10 o 
 -12  11   8     1553.93     1283.26    401.27 o 
 -11  11   8     3524.33     3062.62    537.72 o 
 -10  11   8      638.12      794.22    318.80 o 
  -9  11   8     4296.24     3926.23    377.36 o 
  -8  11   8      489.58      564.89    537.84 o 
  -7  11   8     5419.55     5309.26    595.47 o 
  -6  11   8      964.70      980.89    268.23 o 
  -5  11   8     4757.54     4468.94    305.85 o 
  -4  11   8      188.56      247.57    133.20 o 
  -3  11   8     5804.91     6471.08    391.21 o 
  -2  11   8     2140.02     2073.68    273.93 o 
  -1  11   8     3561.74     3630.82    289.57 o 
   0  11   8     2581.16     2797.26    260.93 o 
   1  11   8     4817.98     4294.30    313.08 o 
   2  11   8     5904.06     5764.42    573.82 o 
   3  11   8     4804.88     5290.50    349.15 o 
   4  11   8     5423.09     5452.95    356.19 o 
   5  11   8     5462.75     5307.32    356.81 o 
   6  11   8     2909.93     2879.07    274.81 o 
   7  11   8     3212.49     3286.47    321.23 o 
   8  11   8      883.43      985.58    245.89 o 
   9  11   8     2272.21     2362.31    264.37 o
[truncated: 725,352 more chars]
